# Supplementary material for: 2,6-Difluoro­benzoic acid
Source: Acta Crystallogr Sect E Struct Rep Online. 2010 Jul 24;66(Pt 8):o2109. doi: 10.1107/S1600536810028758 (PMC3007258; doi:10.1107/S1600536810028758)
Supplement: Supplementary file 2 [file e-66-o2109-Isup2.hkl]

# 
# h,k,l, Fc-squared, Fo-squared, sigma(Fo-squared) and status flag 
# 
data_I
_shelx_title ' qfm in P2(1)/c (10OK)' 
_shelx_refln_list_code          4 
_shelx_F_calc_maximum      131.73 
_exptl_crystal_F_000       320.00 
_reflns_d_resolution_high  0.6681 
 
loop_ 
 _symmetry_equiv_pos_as_xyz 
 'x, y, z' 
 '-x, y+1/2, -z+1/2' 
 '-x, -y, -z' 
 'x, -y-1/2, z-1/2' 
 
_cell_length_a     3.6517 
_cell_length_b    14.1214 
_cell_length_c    12.2850 
_cell_angle_alpha  90.000 
_cell_angle_beta   95.651 
_cell_angle_gamma  90.000 
 
_shelx_F_squared_multiplier     1.000 
 
loop_ 
 _refln_index_h 
 _refln_index_k 
 _refln_index_l 
 _refln_F_squared_calc 
 _refln_F_squared_meas 
 _refln_F_squared_sigma 
 _refln_observed_status 
   1   0   0     6872.01     6547.16    229.73 o 
   2   0   0        4.06        2.79      0.44 o 
   3   0   0      138.67      139.87      6.85 o 
   4   0   0       39.37       47.22      3.39 o 
   5   0   0        8.43        6.03      1.41 o 
   1   1   0     1220.01     1136.70     28.26 o 
   2   1   0        0.85       -0.31      0.31 o 
   3   1   0      118.39      112.87      4.07 o 
   4   1   0        3.53        2.56      0.78 o 
   5   1   0        3.18        2.65      1.08 o 
   0   2   0       13.71       13.57      0.69 o 
   1   2   0      805.26      851.65     22.67 o 
   2   2   0     1119.67     1086.96     24.28 o 
   3   2   0       76.02       80.16      3.14 o 
   4   2   0       84.74       79.91      3.38 o 
   5   2   0        3.10        2.18      0.79 o 
   1   3   0      392.08      395.13     11.11 o 
   2   3   0        0.01        0.13      0.18 o 
   3   3   0       18.78       21.55      1.38 o 
   4   3   0        5.32        4.81      0.82 o 
   5   3   0        1.39        1.43      0.90 o 
   0   4   0     3286.78     3502.89    112.02 o 
   1   4   0        0.95       -0.12      0.15 o 
   2   4   0      557.91      575.00     11.42 o 
   3   4   0        3.89        3.95      0.58 o 
   4   4   0       60.68       60.64      2.57 o 
   5   4   0        1.86        1.64      1.20 o 
   1   5   0      502.94      460.28      9.66 o 
   2   5   0       15.58       15.43      0.76 o 
   3   5   0      108.20      108.65      3.19 o 
   4   5   0       11.84        6.44      1.57 o 
   5   5   0        0.56       -0.40      1.03 o 
   0   6   0     1948.83     2138.92     70.49 o 
   1   6   0      558.12      643.06     13.47 o 
   2   6   0     1234.30     1229.33     26.66 o 
   3   6   0       20.19       19.29      2.83 o 
   4   6   0        9.43        9.19      1.86 o 
   5   6   0        4.48        5.67      1.80 o 
   1   7   0      638.49      677.78     12.42 o 
   2   7   0       34.30       33.57      1.25 o 
   3   7   0       14.17       30.98      2.70 o 
   4   7   0        5.46        4.41      1.40 o 
   5   7   0        6.77        9.24      2.09 o 
   0   8   0     2785.37     3252.72    107.17 o 
   1   8   0      115.00      133.44      2.54 o 
   2   8   0       26.19       26.96      1.61 o 
   3   8   0      337.54      323.76     14.77 o 
   4   8   0       15.94       15.09      2.43 o 
   5   8   0        1.02        0.72      1.28 o 
   1   9   0      130.64      146.95      3.30 o 
   2   9   0       26.47       26.71      3.17 o 
   3   9   0       31.74       36.28      3.07 o 
   4   9   0       10.92        9.63      2.03 o 
   0  10   0      405.97      458.20      9.54 o 
   1  10   0        0.73        0.95      0.24 o 
   2  10   0      112.23      100.28      3.34 o 
   3  10   0       30.59       27.26      2.74 o 
   4  10   0       10.64        7.14      1.92 o 
   1  11   0       45.20       44.61      1.34 o 
   2  11   0       23.25       20.53      1.24 o 
   3  11   0        0.90        1.88      1.21 o 
   4  11   0        9.04        6.41      1.81 o 
   0  12   0       82.31      127.03      3.39 o 
   1  12   0       69.86       50.46      1.59 o 
   2  12   0       42.71       38.64      2.16 o 
   3  12   0       51.96       48.87      3.81 o 
   4  12   0      139.73      139.61      8.04 o 
   1  13   0        0.53        0.95      0.35 o 
   2  13   0        1.15        0.87      0.55 o 
   3  13   0       55.48       51.54      3.97 o 
   4  13   0       21.58       20.82      3.03 o 
   0  14   0      312.86      270.32      7.42 o 
   1  14   0       12.72        9.46      1.13 o 
   2  14   0       76.20       73.51      5.54 o 
   3  14   0        2.24        2.50      1.31 o 
   4  14   0        5.05        5.08      1.85 o 
   1  15   0        8.93        7.13      1.04 o 
   2  15   0        0.38        0.17      0.60 o 
   3  15   0        2.91        3.45      1.50 o 
   0  16   0        0.03        0.26      0.30 o 
   1  16   0       66.57       61.70      3.04 o 
   2  16   0        0.32        0.21      0.65 o 
   1  17   0       11.74       10.29      1.21 o 
   2  17   0       10.18       11.07      1.49 o 
   3  17   0        9.23       12.40      1.78 o 
   0  18   0      118.83      124.88      5.34 o 
   1  18   0        0.10        0.31      0.59 o 
   2  18   0        3.42        2.83      0.95 o 
   1  19   0        5.17        5.40      1.00 o 
   2  19   0        0.28       -0.72      0.75 o 
   0  20   0      209.92      237.83      9.33 o 
   1  20   0      168.85      176.51      6.97 o 
  -5   1   1       37.91       36.14      1.73 o 
  -4   1   1        1.41        1.08      0.56 o 
  -3   1   1      174.72      178.21      5.95 o 
  -2   1   1      444.16      431.17     12.79 o 
   0   1   1      379.56      386.05     14.04 o 
   2   1   1       35.02       30.52      0.94 o 
   3   1   1       10.54       29.68      1.31 o 
   4   1   1       88.20       77.32      3.30 o 
   5   1   1        0.01       -0.20      0.67 o 
  -5   2   1       13.98       11.35      1.09 o 
  -4   2   1       40.19       37.61      1.72 o 
  -3   2   1      111.19      119.23      4.25 o 
  -2   2   1       23.10       25.29      1.92 o 
  -1   2   1     4579.87     4753.25    189.81 o 
   0   2   1     2937.58     3042.03     71.42 o 
   1   2   1      507.24      456.75     11.54 o 
   2   2   1      307.85      314.49      6.24 o 
   3   2   1        0.77        1.48      0.40 o 
   4   2   1        3.09        2.55      0.78 o 
   5   2   1        0.02        0.52      0.63 o 
  -5   3   1       16.44       17.97      1.31 o 
  -4   3   1        2.16        2.72      0.98 o 
  -3   3   1       90.74       94.45      2.89 o 
  -2   3   1        2.82        3.11      0.77 o 
  -1   3   1     1101.38     1141.83     29.22 o 
   0   3   1      315.01      338.86      5.72 o 
   1   3   1      225.41      228.57      5.07 o 
   2   3   1       77.46       78.22      2.17 o 
   3   3   1      129.24      138.85      3.72 o 
   4   3   1        4.72        4.96      0.91 o 
   5   3   1        1.03        0.68      1.11 o 
  -5   4   1       12.16       12.12      2.26 o 
  -4   4   1      113.64      110.64      3.50 o 
  -3   4   1        1.73        2.57      0.76 o 
  -2   4   1       86.03       85.34      2.44 o 
  -1   4   1      836.56      857.79     29.80 o 
   0   4   1      353.54      354.74      6.85 o 
   1   4   1      462.61      423.33      8.90 o 
   2   4   1       17.54       18.68      1.98 o 
   3   4   1      309.71      284.01      6.92 o 
   4   4   1       14.82       13.22      1.14 o 
   5   4   1        1.35        1.53      1.29 o 
  -5   5   1       30.28       35.47      3.39 o 
  -4   5   1       39.10       47.65      2.41 o 
  -3   5   1      247.87      259.96      6.71 o 
  -2   5   1      493.30      522.70     10.16 o 
  -1   5   1       13.67       12.95      1.56 o 
   0   5   1      539.34      524.81     10.10 o 
   1   5   1      599.52      628.01     13.12 o 
   2   5   1      829.88      746.47     43.38 o 
   3   5   1      181.74      185.73      4.73 o 
   4   5   1        1.32        2.18      1.13 o 
   5   5   1        0.67       -0.27      1.06 o 
  -5   6   1        6.37        3.45      1.54 o 
  -4   6   1        3.27        4.07      1.33 o 
  -3   6   1       20.89       24.26      2.23 o 
  -2   6   1       83.76       86.60      2.99 o 
  -1   6   1      780.90      834.82     34.42 o 
   0   6   1     1061.29     1216.89     23.24 o 
   1   6   1        0.08       -0.15      0.15 o 
   2   6   1        0.03        0.03      0.18 o 
   3   6   1        2.53        4.63      1.36 o 
   4   6   1        9.50       11.91      2.06 o 
   5   6   1        0.77        0.97      1.19 o 
  -5   7   1       21.36       18.85      2.87 o 
  -4   7   1      151.31      146.98      7.99 o 
  -3   7   1       16.11       14.12      1.98 o 
  -2   7   1       19.26       26.14      1.18 o 
  -1   7   1      283.85      300.70      6.29 o 
   0   7   1        0.05       -0.03      0.16 o 
   1   7   1       84.90       90.08      2.14 o 
   2   7   1        6.13        7.84      0.54 o 
   3   7   1      104.19       99.39      5.64 o 
   4   7   1       42.18       37.86      3.33 o 
   5   7   1        2.04        1.58      1.32 o 
  -5   8   1        4.90        3.54      1.61 o 
  -4   8   1       48.98       41.61      3.54 o 
  -3   8   1       32.87       33.94      2.91 o 
  -2   8   1      144.97      150.44      5.27 o 
  -1   8   1      539.23      638.46     13.11 o 
   0   8   1      585.79      732.15     12.73 o 
   1   8   1       17.15       19.13      0.48 o 
   2   8   1       92.88       86.15      2.85 o 
   3   8   1        4.51        6.06      1.42 o 
   4   8   1        8.54        9.25      1.97 o 
  -4   9   1        0.18        0.48      1.10 o 
  -3   9   1      251.55      258.40     12.22 o 
  -2   9   1        0.00       -0.08      0.34 o 
  -1   9   1       50.81       64.85      3.16 o 
   0   9   1       37.62       42.42      0.85 o 
   1   9   1      135.27      135.48      3.78 o 
   2   9   1      412.49      404.31     11.00 o 
   3   9   1      210.89      219.08     10.66 o 
   4   9   1       28.92       27.22      2.93 o 
  -4  10   1      279.71      266.48     13.08 o 
  -3  10   1       92.14       91.47      5.49 o 
  -2  10   1        4.17        2.08      0.69 o 
  -1  10   1       46.88       52.69      1.43 o 
   0  10   1      428.12      473.23      8.38 o 
   1  10   1        0.51       -0.04      0.14 o 
   2  10   1      408.52      404.94     12.93 o 
   3  10   1      508.74      486.55     21.45 o 
   4  10   1      131.92      128.50      7.49 o 
  -4  11   1       45.41       53.01      4.23 o 
  -3  11   1       25.01       20.06      2.62 o 
  -2  11   1       80.15       91.84      3.18 o 
  -1  11   1      182.22      199.73      4.44 o 
   0  11   1      402.93      411.22      7.05 o 
   1  11   1        4.13        5.00      0.59 o 
   2  11   1      222.63      219.80      6.48 o 
   3  11   1      317.78      338.48     15.61 o 
   4  11   1       12.61       13.79      2.48 o 
  -4  12   1        3.01        2.95      1.47 o 
  -3  12   1       13.64       16.92      2.44 o 
  -2  12   1       16.70       17.43      1.81 o 
  -1  12   1        9.42       12.32      0.89 o 
   0  12   1       97.04       89.54      1.78 o 
   1  12   1       91.86       82.60      2.93 o 
   2  12   1      126.60      123.54      6.01 o 
   3  12   1        3.83        2.33      1.26 o 
   4  12   1        0.02        0.12      1.17 o 
  -4  13   1       48.09       57.10      4.49 o 
  -3  13   1       44.13       47.84      3.75 o 
  -2  13   1       45.83       46.39      2.06 o 
  -1  13   1        9.71        9.32      1.05 o 
   0  13   1       14.54       11.94      0.49 o 
   1  13   1       98.27       90.91      2.38 o 
   2  13   1       26.41       23.52      1.43 o 
   3  13   1       50.70       48.84      3.88 o 
   4  13   1       32.18       31.65      3.79 o 
  -4  14   1        1.87        2.28      1.47 o 
  -3  14   1        0.17        0.33      0.98 o 
  -2  14   1        0.22        0.29      0.52 o 
  -1  14   1       90.32       70.10      3.24 o 
   0  14   1      448.35      431.16      7.45 o 
   1  14   1        5.93        5.44      0.61 o 
   2  14   1        6.85        5.87      0.87 o 
   3  14   1        5.05        2.42      1.34 o 
   4  14   1        0.09        0.76      1.33 o 
  -3  15   1       15.92       21.69      2.91 o 
  -2  15   1        0.14       -0.22      0.57 o 
  -1  15   1      187.09      163.01      6.39 o 
   0  15   1       10.69       12.73      0.54 o 
   1  15   1        0.71        0.19      0.37 o 
   2  15   1       20.32       19.33      1.73 o 
   3  15   1       27.43       30.74      3.17 o 
  -2  16   1        6.60        7.49      1.22 o 
  -1  16   1       25.45       23.35      1.67 o 
   0  16   1        1.35        0.41      0.22 o 
   1  16   1        0.30        0.00      0.54 o 
   2  16   1       23.41       20.03      1.73 o 
   3  16   1       30.81       33.98      3.36 o 
  -3  17   1        0.02       -0.85      0.86 o 
  -2  17   1       28.63       28.81      2.14 o 
  -1  17   1        3.83        3.40      0.81 o 
   0  17   1        0.79        1.89      0.37 o 
   1  17   1        5.38        5.76      1.00 o 
   2  17   1       41.69       47.59      2.87 o 
   3  17   1       33.19       27.03      2.35 o 
  -2  18   1        7.33        5.40      1.15 o 
  -1  18   1        2.59        1.94      0.75 o 
   0  18   1       15.93       15.08      0.89 o 
   1  18   1        3.62        3.01      0.88 o 
   2  18   1       24.75       27.46      2.13 o 
  -2  19   1        0.54        0.89      0.84 o 
  -1  19   1        1.17        1.65      0.75 o 
   0  19   1       87.65       94.01      3.11 o 
   1  19   1       18.75       17.98      1.59 o 
   2  19   1        1.07       -0.12      0.82 o 
  -1  20   1       16.69       17.40      1.56 o 
   0  20   1        2.14        1.43      0.68 o 
   1  20   1       10.04       10.58      1.37 o 
  -5   0   2       20.65       16.56      1.81 o 
  -4   0   2       90.37       83.85     10.02 o 
  -3   0   2        5.59       10.57      1.47 o 
  -2   0   2     2547.12     2824.57    113.39 o 
  -1   0   2    17353.82    11558.76    463.07 o 
   0   0   2     1834.60     1962.22     64.91 o 
   1   0   2     1608.90     1281.38     45.03 o 
   2   0   2      592.77      499.56     13.71 o 
   3   0   2      235.99      237.34      7.10 o 
   4   0   2        9.58       15.30      2.11 o 
   5   0   2        6.78        8.73      1.91 o 
  -5   1   2        5.27        5.16      0.81 o 
  -4   1   2       33.92       33.36      1.44 o 
  -3   1   2       25.00       27.95      1.61 o 
  -2   1   2     1396.53     1450.98     67.26 o 
   0   1   2       12.42       10.12      0.27 o 
   1   1   2       12.85       11.35      0.61 o 
   2   1   2       77.79       64.84      1.61 o 
   3   1   2       66.26       90.89      2.29 o 
   4   1   2        3.75        4.10      0.85 o 
   5   1   2       71.95       67.00      3.26 o 
  -5   2   2        7.77        6.12      0.87 o 
  -4   2   2        2.29        3.09      0.67 o 
  -3   2   2        0.00        3.87      0.61 o 
  -2   2   2      474.46      512.47     15.03 o 
  -1   2   2     1675.20     1770.93     71.09 o 
   0   2   2       40.09       32.97      0.86 o 
   1   2   2      831.15      773.25     19.35 o 
   2   2   2     1269.26     1183.10     22.38 o 
   3   2   2       10.58       19.21      0.87 o 
   4   2   2       17.68       19.34      1.62 o 
   5   2   2        6.97        9.58      1.46 o 
  -5   3   2        0.58        0.60      0.55 o 
  -4   3   2       10.19       11.38      1.07 o 
  -3   3   2       23.58       24.00      1.20 o 
  -2   3   2       17.63       26.47      2.21 o 
  -1   3   2      372.84      385.26     13.14 o 
   0   3   2        4.74        4.48      0.18 o 
   1   3   2      310.30      260.14      5.76 o 
   2   3   2        2.70        5.51      0.50 o 
   3   3   2       99.33       98.09      2.84 o 
   4   3   2        2.09        2.12      0.74 o 
   5   3   2       10.47       12.82      2.31 o 
  -5   4   2        7.61        8.60      1.47 o 
  -4   4   2        0.51        0.44      0.52 o 
  -3   4   2        2.14        1.88      0.45 o 
  -2   4   2        9.79        6.48      0.55 o 
  -1   4   2      734.11      721.87     23.69 o 
   0   4   2     1549.23     1630.67     27.23 o 
   1   4   2        0.41        1.58      0.19 o 
   2   4   2      111.46      108.64      2.73 o 
   3   4   2       34.75       40.10      1.50 o 
   4   4   2       48.88       47.13      3.64 o 
   5   4   2       28.65       29.59      3.12 o 
  -5   5   2       24.03       21.57      2.80 o 
  -4   5   2        0.22        0.74      0.51 o 
  -3   5   2       24.20       28.54      1.28 o 
  -2   5   2      210.60      221.11      6.30 o 
  -1   5   2       34.70       41.80      3.12 o 
   0   5   2      697.69      686.50     11.55 o 
   1   5   2        0.41        0.11      0.24 o 
   2   5   2      497.32      254.55     16.45 o 
   3   5   2        1.28        7.11      0.68 o 
   4   5   2        1.74        3.07      1.28 o 
   5   5   2       10.75       13.21      2.43 o 
  -5   6   2        0.89        0.64      0.91 o 
  -4   6   2        2.33        2.13      1.23 o 
  -3   6   2       16.23       18.04      1.04 o 
  -2   6   2      434.29      468.73     10.44 o 
  -1   6   2     1876.94     2093.30     40.50 o 
   0   6   2      203.41      187.29      3.40 o 
   1   6   2      866.35      828.01     14.61 o 
   2   6   2        4.30        4.02      0.41 o 
   3   6   2      161.69      154.64      4.96 o 
   4   6   2       37.88       35.77      3.22 o 
   5   6   2        1.33        1.34      1.29 o 
  -5   7   2       14.80       14.76      1.98 o 
  -4   7   2        9.71        6.07      1.71 o 
  -3   7   2      179.57      186.08      6.21 o 
  -2   7   2      455.96      504.15     13.89 o 
  -1   7   2      431.10      514.09     10.35 o 
   0   7   2        0.19       -0.09      0.09 o 
   1   7   2      298.67      310.64      6.95 o 
   2   7   2       39.51       40.45      2.02 o 
   3   7   2        4.13        7.23      1.50 o 
   4   7   2        4.47        3.63      1.32 o 
   5   7   2       15.36       16.68      2.77 o 
  -5   8   2        5.91        5.49      2.04 o 
  -4   8   2      101.38      110.65      6.56 o 
  -3   8   2        0.59       11.92      1.87 o 
  -2   8   2      198.35      204.94      4.86 o 
  -1   8   2      317.29      353.48      6.61 o 
   0   8   2       85.96      103.54      3.31 o 
   1   8   2       86.79       74.92      2.44 o 
   2   8   2       20.76       21.66      1.36 o 
   3   8   2       38.96       41.03      3.19 o 
   4   8   2       21.86       19.95      2.76 o 
  -4   9   2       56.35       55.71      4.25 o 
  -3   9   2      127.41      130.13      7.00 o 
  -2   9   2       11.70       14.61      1.00 o 
  -1   9   2       48.16       51.45      1.20 o 
   0   9   2       31.03       25.70      0.67 o 
   1   9   2      577.27      561.38     17.68 o 
   2   9   2       74.57       72.59      2.59 o 
   3   9   2        5.93        6.58      1.53 o 
   4   9   2        0.35        0.29      1.05 o 
  -4  10   2       48.54       44.67      3.81 o 
  -3  10   2        5.15        7.45      1.68 o 
  -2  10   2       46.99       44.52      1.87 o 
  -1  10   2       13.83       13.99      0.60 o 
   0  10   2        1.03        0.57      0.18 o 
   1  10   2       76.83       68.98      2.12 o 
   2  10   2      155.62      144.85      4.50 o 
   3  10   2        0.74        0.77      1.01 o 
   4  10   2        2.95        2.59      1.44 o 
  -4  11   2        0.15        0.08      1.06 o 
  -3  11   2        0.00        0.59      0.97 o 
  -2  11   2       33.17       34.57      3.19 o 
  -1  11   2      258.45      257.61      5.61 o 
   0  11   2        0.82        1.73      0.21 o 
   1  11   2      334.85      329.14      7.09 o 
   2  11   2      298.20      283.91      8.09 o 
   3  11   2       52.39       57.47      4.19 o 
   4  11   2        4.63        4.15      1.62 o 
  -4  12   2       10.51       12.85      2.42 o 
  -3  12   2        0.37        1.05      1.09 o 
  -2  12   2       17.98       13.38      1.20 o 
  -1  12   2        8.38        7.68      0.79 o 
   0  12   2       11.86        7.13      0.39 o 
   1  12   2        1.40        1.51      0.39 o 
   2  12   2      201.23      192.63      5.85 o 
   3  12   2       80.87       62.76      4.46 o 
   4  12   2       19.07       17.88      2.81 o 
  -4  13   2        2.70        1.96      1.39 o 
  -3  13   2        0.87        4.81      1.45 o 
  -2  13   2       74.80       66.27      2.59 o 
  -1  13   2      627.50      559.42     19.32 o 
   0  13   2       43.17       37.05      0.92 o 
   1  13   2        0.64        0.26      0.32 o 
   2  13   2       73.58       70.33      2.74 o 
   3  13   2        6.13        8.74      1.89 o 
   4  13   2        0.71        1.03      1.31 o 
  -4  14   2        7.12        7.47      2.02 o 
  -3  14   2        2.75        1.54      1.20 o 
  -2  14   2        1.97        1.69      0.71 o 
  -1  14   2       97.16       76.98      3.45 o 
   0  14   2      109.20      101.82      2.04 o 
   1  14   2        0.04       -0.23      0.30 o 
   2  14   2       11.46       12.28      1.32 o 
   3  14   2        4.04        4.87      1.66 o 
  -3  15   2        3.51        6.14      1.76 o 
  -2  15   2        0.05       -0.21      0.60 o 
  -1  15   2       46.17       53.55      2.69 o 
   0  15   2        4.08        3.07      0.32 o 
   1  15   2        8.32        7.72      0.73 o 
   2  15   2       10.25       11.40      1.20 o 
   3  15   2        0.36        0.16      1.11 o 
  -3  16   2       13.67       13.81      1.77 o 
  -2  16   2       72.12       68.06      3.47 o 
  -1  16   2        3.38        4.27      0.82 o 
   0  16   2        2.20        1.91      0.28 o 
   1  16   2       21.31       22.49      1.16 o 
   2  16   2        6.05        7.89      1.28 o 
   3  16   2       11.38       13.61      2.52 o 
  -3  17   2       43.65       53.25      3.27 o 
  -2  17   2        2.35        1.55      0.87 o 
  -1  17   2        4.93        5.40      0.91 o 
   0  17   2        0.00        0.10      0.22 o 
   1  17   2       33.90       31.24      1.41 o 
   2  17   2        5.19        6.04      1.22 o 
  -2  18   2       14.54       17.31      1.78 o 
  -1  18   2       65.71       64.71      3.16 o 
   0  18   2       13.04       15.35      0.78 o 
   1  18   2       14.66       12.66      1.43 o 
   2  18   2        3.39        4.10      1.09 o 
  -2  19   2       70.18       69.46      3.65 o 
  -1  19   2        7.26        6.81      1.04 o 
   0  19   2        5.42        5.10      0.78 o 
   1  19   2       73.88       81.36      3.86 o 
  -1  20   2      168.19      185.15      7.15 o 
   0  20   2       97.81      107.21      4.93 o 
   1  20   2        1.03       -0.09      0.74 o 
  -5   1   3        3.86        4.96      0.82 o 
  -4   1   3        2.25        2.64      0.72 o 
  -3   1   3      407.98      423.08      9.14 o 
  -2   1   3      459.58      490.33     10.25 o 
  -1   1   3     3044.54     3188.65     68.37 o 
   0   1   3      438.94      427.69     10.09 o 
   1   1   3     2537.41     2486.20     99.45 o 
   2   1   3      186.80      175.64      3.71 o 
   3   1   3       11.15       13.02      0.80 o 
   4   1   3       28.22       28.48      1.71 o 
   5   1   3      133.70      138.71      5.43 o 
  -5   2   3       20.46       19.75      1.33 o 
  -4   2   3        1.03        0.68      0.48 o 
  -3   2   3       21.68       25.24      1.76 o 
  -2   2   3      137.47      158.38      6.54 o 
  -1   2   3      103.44       98.70      2.35 o 
   0   2   3      432.45      436.99     14.78 o 
   1   2   3       76.54       58.45      7.33 o 
   2   2   3      130.07      125.61      2.78 o 
   3   2   3       14.51       22.32      0.97 o 
   4   2   3       18.96       21.33      1.26 o 
   5   2   3       12.44        8.98      2.01 o 
  -5   3   3       17.51       18.28      1.61 o 
  -4   3   3        4.98        3.07      0.61 o 
  -3   3   3       15.00       28.79      2.92 o 
  -2   3   3       11.12       12.44      1.86 o 
  -1   3   3      496.53      525.53     11.47 o 
   0   3   3       49.09       38.78      0.81 o 
   1   3   3     5622.36     5366.29    187.18 o 
   2   3   3      740.18      730.10     16.51 o 
   3   3   3      259.24      252.30      5.33 o 
   4   3   3       44.72       43.66      1.82 o 
   5   3   3        2.22        0.33      1.15 o 
  -5   4   3       17.21       16.80      1.29 o 
  -4   4   3       11.83       10.79      1.07 o 
  -3   4   3       17.56       36.51      2.12 o 
  -2   4   3       94.10      103.82      2.31 o 
  -1   4   3       25.66       23.89      1.16 o 
   0   4   3      221.63      230.49      4.18 o 
   1   4   3        1.19        1.70      0.31 o 
   2   4   3      180.29      170.99      4.08 o 
   3   4   3        0.24        0.75      0.31 o 
   4   4   3       31.26       34.00      1.94 o 
   5   4   3       11.92        9.05      2.08 o 
  -5   5   3        4.51        5.18      1.31 o 
  -4   5   3        9.14        8.32      1.30 o 
  -3   5   3        7.15       19.70      1.35 o 
  -2   5   3       54.92       71.58      5.55 o 
  -1   5   3     1130.78     1166.36     21.07 o 
   0   5   3      167.93      197.79      3.21 o 
   1   5   3       11.35       12.96      0.64 o 
   2   5   3      164.95      175.20      4.16 o 
   3   5   3      132.28      129.68      7.57 o 
   4   5   3       50.71       46.83      2.32 o 
   5   5   3       11.17       13.82      2.46 o 
  -5   6   3        2.59        2.94      1.11 o 
  -4   6   3        5.01        5.92      1.05 o 
  -3   6   3       19.29       18.95      1.76 o 
  -2   6   3        1.53        1.37      0.37 o 
  -1   6   3        5.05        4.26      0.25 o 
   0   6   3       90.54       98.69      1.54 o 
   1   6   3        2.56        3.58      0.38 o 
   2   6   3        3.56        1.73      0.35 o 
   3   6   3        0.18        0.79      0.45 o 
   4   6   3        7.09        6.40      1.70 o 
   5   6   3        1.57        0.77      1.32 o 
  -5   7   3       40.52       37.49      3.05 o 
  -4   7   3       11.01       11.78      2.13 o 
  -3   7   3       41.97       47.17      2.21 o 
  -2   7   3        2.44        3.65      0.52 o 
  -1   7   3      285.48      302.29      8.97 o 
   0   7   3       78.08       87.69      1.52 o 
   1   7   3      463.83      428.87      7.35 o 
   2   7   3       45.94       46.38      2.80 o 
   3   7   3      184.85      177.86      5.63 o 
   4   7   3       37.28       34.65      3.17 o 
  -5   8   3       50.66       53.90      3.28 o 
  -4   8   3       36.60       24.56      3.02 o 
  -3   8   3       29.35       23.51      2.33 o 
  -2   8   3       17.25       14.70      0.72 o 
  -1   8   3      156.47      139.75      2.77 o 
   0   8   3        3.61        4.81      0.25 o 
   1   8   3      454.44      451.30      8.26 o 
   2   8   3       96.36       92.20      3.13 o 
   3   8   3        4.82        8.34      1.65 o 
   4   8   3        0.28       -0.75      0.75 o 
  -4   9   3       13.34       11.40      2.14 o 
  -3   9   3       62.06       63.25      4.21 o 
  -2   9   3       20.53       12.05      1.71 o 
  -1   9   3      748.70      794.33     14.58 o 
   0   9   3       58.88       73.10      1.50 o 
   1   9   3      245.65      211.59      4.02 o 
   2   9   3     1288.59     1239.18     32.19 o 
   3   9   3        0.51        0.39      0.89 o 
   4   9   3        5.02        4.56      1.57 o 
  -4  10   3        0.44        0.64      1.13 o 
  -3  10   3       51.67       80.52      4.99 o 
  -2  10   3       22.77       18.74      1.13 o 
  -1  10   3       83.08       84.29      1.83 o 
   0  10   3       90.96       99.76      2.00 o 
   1  10   3        0.31        0.15      0.27 o 
   2  10   3      227.19      229.16     14.22 o 
   3  10   3       45.39       40.12      3.27 o 
   4  10   3        0.17       -0.95      0.98 o 
  -4  11   3        7.10        6.23      1.77 o 
  -3  11   3       27.89       55.05      3.97 o 
  -2  11   3       78.27       72.53      2.65 o 
  -1  11   3        2.23        1.25      0.29 o 
   0  11   3       53.27       56.77      1.14 o 
   1  11   3     1858.32     1694.32     34.48 o 
   2  11   3      418.37      396.29     10.98 o 
   3  11   3       91.63       77.13      5.04 o 
   4  11   3       20.82       21.41      3.03 o 
  -4  12   3        3.64        3.16      1.59 o 
  -3  12   3       16.68       14.18      2.22 o 
  -2  12   3       89.96       83.91      2.99 o 
  -1  12   3        8.03        7.62      0.60 o 
   0  12   3        0.06       -0.14      0.15 o 
   1  12   3        0.52        0.48      0.33 o 
   2  12   3       10.48        9.33      1.95 o 
   3  12   3       17.96       17.81      2.63 o 
   4  12   3       15.97       16.99      2.83 o 
  -4  13   3        0.04        0.45      1.23 o 
  -3  13   3        0.01        2.18      1.23 o 
  -2  13   3        2.39        2.26      0.63 o 
  -1  13   3      149.73      135.44      3.70 o 
   0  13   3        4.33        4.42      0.33 o 
   1  13   3       25.00       24.83      1.00 o 
   2  13   3       53.42       56.44      2.38 o 
   3  13   3        4.89        4.09      1.46 o 
   4  13   3        0.04        0.22      1.25 o 
  -4  14   3        5.71        8.21      1.89 o 
  -3  14   3       16.48       13.39      2.26 o 
  -2  14   3        0.37       -0.43      0.52 o 
  -1  14   3      200.13      174.79      6.70 o 
   0  14   3        6.63        6.57      0.41 o 
   1  14   3       52.02       49.37      1.58 o 
   2  14   3        0.14        0.32      0.52 o 
   3  14   3        1.65        1.82      1.26 o 
  -2  15   3      153.54      136.93      5.77 o 
  -1  15   3       17.96       14.48      1.25 o 
   0  15   3      139.22      141.96      2.83 o 
   1  15   3      143.36      139.01      3.95 o 
   2  15   3       66.57       65.89      2.74 o 
   3  15   3       10.75       13.67      2.42 o 
  -3  16   3        7.44       10.89      1.62 o 
  -2  16   3       52.41       45.27      2.68 o 
  -1  16   3       42.25       39.72      2.21 o 
   0  16   3        2.25        2.53      0.30 o 
   1  16   3       58.94       52.09      1.92 o 
   2  16   3        2.18        2.21      0.90 o 
   3  16   3        6.73        5.30      1.82 o 
  -3  17   3        0.09        0.57      0.92 o 
  -2  17   3        0.53        0.28      0.73 o 
  -1  17   3       19.92       23.36      1.65 o 
   0  17   3       57.79       62.94      1.76 o 
   1  17   3       69.58       77.52      2.57 o 
   2  17   3      153.68      146.83      6.34 o 
   3  17   3        1.66        1.54      1.42 o 
  -2  18   3        0.51        0.43      0.74 o 
  -1  18   3        3.56        2.84      0.82 o 
   0  18   3        7.56        6.02      0.64 o 
   1  18   3       13.42       15.37      1.06 o 
   2  18   3        6.79        6.61      1.27 o 
  -1  19   3       45.18       50.46      2.65 o 
   0  19   3       45.49       44.81      2.62 o 
   1  19   3       11.16        9.05      1.27 o 
  -1  20   3       53.04       56.76      2.86 o 
   0  20   3        0.45        0.05      0.71 o 
  -5   0   4        2.41        2.43      1.08 o 
  -4   0   4       34.91       34.71      2.11 o 
  -3   0   4       51.30       55.43      3.64 o 
  -2   0   4      103.98       91.18      4.55 o 
  -1   0   4       12.87       13.34      0.44 o 
   0   0   4     3032.93     3432.39     87.70 o 
   1   0   4      880.71      958.26     38.82 o 
   2   0   4       30.85       29.61      1.37 o 
   3   0   4       40.48       43.33      1.98 o 
   4   0   4      174.24      194.55      9.17 o 
   5   0   4        0.27        1.77      1.29 o 
  -5   1   4        4.41        5.19      0.81 o 
  -4   1   4       32.86       30.78      1.40 o 
  -3   1   4      623.37      654.04     17.81 o 
  -2   1   4      874.72      942.55     30.03 o 
  -1   1   4        0.99        4.92      0.31 o 
   0   1   4      121.02      116.45      4.59 o 
   1   1   4        2.57        6.03      0.42 o 
   2   1   4       46.47       46.24      1.30 o 
   3   1   4        1.76       16.47      0.90 o 
   4   1   4      162.88      145.16      3.58 o 
   5   1   4       53.07       52.30      3.38 o 
  -5   2   4        6.54        4.36      1.04 o 
  -4   2   4      100.64      101.80      2.93 o 
  -3   2   4      167.60      174.03     13.32 o 
  -2   2   4     2280.74     2303.29     48.05 o 
  -1   2   4       13.69       10.14      0.43 o 
   0   2   4      217.55      226.85     15.10 o 
   1   2   4      325.88      346.60      6.74 o 
   2   2   4      325.45      300.83      7.15 o 
   3   2   4       10.10       13.74      0.82 o 
   4   2   4       65.67       68.62      2.43 o 
   5   2   4      114.38      124.34      7.30 o 
  -5   3   4       13.27       13.93      1.17 o 
  -4   3   4        1.49        1.68      0.75 o 
  -3   3   4       45.03       52.02      1.89 o 
  -2   3   4       19.79       28.09      1.79 o 
  -1   3   4      330.54      332.30      5.62 o 
   0   3   4      241.73      240.14      4.78 o 
   1   3   4      498.95      490.24     19.23 o 
   2   3   4      241.24      236.98      5.74 o 
   3   3   4       16.75       15.87      0.90 o 
   4   3   4      117.04      121.37      3.62 o 
   5   3   4        4.25        6.10      1.76 o 
  -5   4   4        4.26        4.36      0.92 o 
  -4   4   4       26.73       28.40      3.13 o 
  -3   4   4      120.06      129.75      3.28 o 
  -2   4   4       51.37       51.86      2.50 o 
  -1   4   4      275.96      309.38      5.26 o 
   0   4   4     3697.47     4006.55     93.36 o 
   1   4   4       37.79       29.41      0.74 o 
   2   4   4       28.78       26.97      1.07 o 
   3   4   4      105.25      103.64      2.96 o 
   4   4   4       63.51       62.51      2.80 o 
   5   4   4       23.67       23.71      3.20 o 
  -5   5   4        0.91       -0.11      0.85 o 
  -4   5   4        4.22        2.47      0.70 o 
  -3   5   4       97.90       98.01      3.11 o 
  -2   5   4       52.01       63.28      3.08 o 
  -1   5   4      348.48      320.37      5.44 o 
   0   5   4        9.80       20.05      0.65 o 
   1   5   4      648.61      713.71     11.32 o 
   2   5   4       20.51       22.15      0.91 o 
   3   5   4       72.48       74.59      2.35 o 
   4   5   4        6.01        4.78      1.45 o 
   5   5   4        0.33       -0.10      1.17 o 
  -5   6   4        1.10        0.34      0.88 o 
  -4   6   4       25.07       25.66      2.54 o 
  -3   6   4        0.11        8.06      1.10 o 
  -2   6   4      577.31      605.46     12.21 o 
  -1   6   4      113.89      123.76      2.25 o 
   0   6   4       55.89       63.31      1.16 o 
   1   6   4        0.72        0.87      0.13 o 
   2   6   4      206.05      190.58      4.61 o 
   3   6   4      166.03      147.12      3.94 o 
   4   6   4       32.18       39.76      3.47 o 
  -5   7   4        2.71        0.86      0.99 o 
  -4   7   4       35.10       31.89      2.27 o 
  -3   7   4      108.39      120.83      4.34 o 
  -2   7   4      180.36      205.89      4.89 o 
  -1   7   4      213.73      228.85      3.98 o 
   0   7   4       99.52      131.06      2.01 o 
   1   7   4       36.10       38.24      0.78 o 
   2   7   4        5.76        3.26      0.47 o 
   3   7   4       64.26       58.85      2.49 o 
   4   7   4       62.23       63.91      4.65 o 
  -5   8   4        0.11       -1.40      1.56 o 
  -4   8   4        3.64        3.69      1.08 o 
  -3   8   4       95.38       93.97      3.54 o 
  -2   8   4      118.52      120.20      3.07 o 
  -1   8   4        1.89        1.78      0.20 o 
   0   8   4      219.35      235.61      3.48 o 
   1   8   4       58.13       54.34      1.13 o 
   2   8   4       32.13       28.17      1.16 o 
   3   8   4       36.84       30.30      2.78 o 
   4   8   4        9.65       10.22      2.10 o 
  -4   9   4        0.04       -0.29      0.77 o 
  -3   9   4       27.33       27.09      2.61 o 
  -2   9   4        0.21       -0.01      0.47 o 
  -1   9   4      367.38      352.78      6.03 o 
   0   9   4      650.82      669.14     11.71 o 
   1   9   4      337.44      296.82      6.40 o 
   2   9   4       19.32       19.42      0.92 o 
   3   9   4       59.58       55.05      3.99 o 
   4   9   4        6.22        7.39      1.85 o 
  -4  10   4        3.60        2.07      0.96 o 
  -3  10   4       17.82       16.19      2.27 o 
  -2  10   4      386.43      391.55     10.76 o 
  -1  10   4        0.05        0.11      0.16 o 
   0  10   4       57.49       60.96      1.34 o 
   1  10   4      207.42      186.65      4.23 o 
   2  10   4      195.12      190.07      6.45 o 
   3  10   4        2.27        1.50      1.09 o 
   4  10   4        0.00        0.50      1.13 o 
  -4  11   4       12.65       11.30      2.96 o 
  -3  11   4        2.52        8.06      1.73 o 
  -2  11   4       16.39       15.74      1.63 o 
  -1  11   4        1.33        1.53      0.37 o 
   0  11   4      248.23      261.30      4.27 o 
   1  11   4     1379.16     1299.95     26.62 o 
   2  11   4      161.50      157.33      7.90 o 
   3  11   4        1.50        1.76      1.13 o 
   4  11   4        0.83        0.76      1.35 o 
  -4  12   4       11.88       10.19      2.53 o 
  -3  12   4        0.02        3.12      0.95 o 
  -2  12   4       87.67       74.61      2.56 o 
  -1  12   4        5.87        5.86      0.54 o 
   0  12   4      234.68      239.33      3.97 o 
   1  12   4        8.66        9.07      0.61 o 
   2  12   4        5.00        3.35      0.67 o 
   3  12   4       12.94       13.88      2.38 o 
   4  12   4        1.76        0.12      1.25 o 
  -4  13   4        0.83        1.00      0.93 o 
  -3  13   4      128.81      132.70     11.47 o 
  -2  13   4      216.89      199.80      7.73 o 
  -1  13   4        0.81        0.43      0.31 o 
   0  13   4       45.34       45.07      1.08 o 
   1  13   4       20.22       20.39      0.89 o 
   2  13   4        0.46        0.19      0.50 o 
   3  13   4       23.07       21.43      2.88 o 
  -4  14   4       11.90       13.00      1.85 o 
  -3  14   4        0.63        1.41      0.89 o 
  -2  14   4        3.04        2.60      0.78 o 
  -1  14   4       43.70       42.72      1.56 o 
   0  14   4      154.35      152.57      2.89 o 
   1  14   4        6.90        6.74      0.61 o 
   2  14   4        6.79        8.90      1.07 o 
   3  14   4        1.64        2.16      1.38 o 
  -3  15   4        5.03        6.14      1.26 o 
  -2  15   4        1.86        2.38      0.79 o 
  -1  15   4        0.04       -0.15      0.31 o 
   0  15   4        1.71        2.69      0.31 o 
   1  15   4        7.02        4.64      0.62 o 
   2  15   4        3.90        3.28      0.79 o 
   3  15   4        2.88        7.14      1.86 o 
  -3  16   4       23.91       21.98      2.20 o 
  -2  16   4        3.20        2.44      0.82 o 
  -1  16   4       24.66       21.50      1.52 o 
   0  16   4       86.53       91.33      2.14 o 
   1  16   4        0.24        0.10      0.39 o 
   2  16   4        0.47        1.35      0.69 o 
   3  16   4        8.33        8.81      2.16 o 
  -3  17   4        5.49        4.27      1.18 o 
  -2  17   4        0.54       -0.38      0.63 o 
  -1  17   4       54.81       52.55      2.67 o 
   0  17   4       13.98       14.21      2.19 o 
   1  17   4        0.41        0.55      0.47 o 
   2  17   4        0.79        1.84      0.95 o 
  -2  18   4       27.00       27.66      2.06 o 
  -1  18   4       63.18       66.14      3.13 o 
   0  18   4        1.00        0.34      0.42 o 
   1  18   4       13.82       11.88      0.96 o 
   2  18   4        2.86        2.66      1.00 o 
  -1  19   4       33.05       34.20      2.05 o 
   0  19   4       52.04       61.46      3.21 o 
   1  19   4       21.07       27.06      2.00 o 
  -1  20   4        1.13        1.70      0.61 o 
   0  20   4        7.98        8.34      1.30 o 
  -5   1   5       12.39       12.18      1.13 o 
  -4   1   5       12.62       11.66      1.23 o 
  -3   1   5       21.18       26.68      1.30 o 
  -1   1   5        3.52        5.72      0.23 o 
   0   1   5       18.72       17.42      0.51 o 
   1   1   5        3.06       10.43      0.46 o 
   2   1   5      112.49       99.71      2.76 o 
   3   1   5      406.45      377.75      7.74 o 
   4   1   5      136.26      127.31      3.26 o 
   5   1   5        7.18        7.95      1.94 o 
  -5   2   5        0.00       -0.13      0.54 o 
  -4   2   5       42.88       39.06      2.29 o 
  -3   2   5      220.28      225.49      5.33 o 
  -2   2   5       81.75       92.59      3.54 o 
  -1   2   5      190.63      203.67      3.47 o 
   0   2   5      974.90     1091.81     30.48 o 
   1   2   5       57.31       61.96      1.47 o 
   2   2   5       96.47       94.08      2.63 o 
   3   2   5       99.81       99.13      2.89 o 
   4   2   5        1.75        2.08      0.65 o 
   5   2   5        0.02        1.24      1.24 o 
  -5   3   5       15.44       13.02      1.17 o 
  -4   3   5        4.33        2.43      0.58 o 
  -3   3   5      100.16      119.33      3.08 o 
  -2   3   5        0.02        0.21      0.19 o 
  -1   3   5        9.72        9.47      0.26 o 
   0   3   5     3223.67     3629.95    125.75 o 
   1   3   5     1737.18     1823.66     32.44 o 
   2   3   5       64.52       64.22      1.68 o 
   3   3   5        2.58        6.87      0.62 o 
   4   3   5        1.84        0.96      0.52 o 
   5   3   5        1.28        1.96      1.43 o 
  -5   4   5        2.33        2.13      0.83 o 
  -4   4   5       27.31       27.30      1.62 o 
  -3   4   5       17.92       18.14      1.22 o 
  -2   4   5       61.67       59.57      1.98 o 
  -1   4   5       19.33       23.42      0.74 o 
   0   4   5       99.10      107.37      2.08 o 
   1   4   5       23.51       28.66      0.70 o 
   2   4   5        4.42        5.38      0.47 o 
   3   4   5       36.35       34.01      1.24 o 
   4   4   5       13.18       12.21      2.06 o 
  -5   5   5        4.93        3.63      0.94 o 
  -4   5   5        7.27        8.75      1.15 o 
  -3   5   5       86.27       94.32      3.02 o 
  -2   5   5        5.78        7.82      0.62 o 
  -1   5   5      174.31      202.86      2.86 o 
   0   5   5        2.56        3.01      0.19 o 
   1   5   5        0.03        1.16      0.18 o 
   2   5   5       16.65       15.32      0.72 o 
   3   5   5        8.79       12.73      0.98 o 
   4   5   5       37.43       33.28      2.00 o 
  -5   6   5        0.04        0.34      0.85 o 
  -4   6   5        4.38        5.60      0.92 o 
  -3   6   5       26.21       26.99      1.38 o 
  -2   6   5      131.23      134.87      3.00 o 
  -1   6   5        1.15        1.34      0.10 o 
   0   6   5       53.47       52.19      1.00 o 
   1   6   5       46.43       55.83      1.29 o 
   2   6   5       58.64       52.35      1.71 o 
   3   6   5        3.57        2.56      0.54 o 
   4   6   5        1.95        3.40      1.41 o 
  -5   7   5        0.77        0.72      0.96 o 
  -4   7   5       20.15       21.50      1.58 o 
  -3   7   5       63.48       72.21      2.49 o 
  -2   7   5        5.28        6.17      0.48 o 
  -1   7   5       19.77       20.56      0.42 o 
   0   7   5      282.88      280.43      4.54 o 
   1   7   5      245.32      243.52      4.40 o 
   2   7   5       72.16       65.14      2.01 o 
   3   7   5        1.55        5.00      0.68 o 
   4   7   5        5.92        6.53      1.79 o 
  -4   8   5        8.35        6.76      1.31 o 
  -3   8   5      119.11      120.34      3.63 o 
  -2   8   5      353.28      369.32      7.44 o 
  -1   8   5       51.02       46.00      0.86 o 
   0   8   5      102.13      107.09      1.88 o 
   1   8   5       15.57       18.83      0.57 o 
   2   8   5      307.86      268.21      6.35 o 
   3   8   5        7.00        8.25      1.71 o 
   4   8   5        0.03        0.36      1.00 o 
  -4   9   5       21.60       18.81      2.23 o 
  -3   9   5       10.92       10.43      1.62 o 
  -2   9   5      195.63      192.61      4.14 o 
  -1   9   5        2.79        4.22      0.31 o 
   0   9   5      997.11      968.45     17.08 o 
   1   9   5     1099.36     1027.95     18.30 o 
   2   9   5       44.66       40.99      1.51 o 
   3   9   5      156.14      143.24      7.76 o 
   4   9   5        1.77        3.08      1.48 o 
  -4  10   5       24.51       24.07      3.56 o 
  -3  10   5        0.37        2.73      0.85 o 
  -2  10   5        1.83        2.33      0.44 o 
  -1  10   5      429.43      418.19      7.14 o 
   0  10   5     1636.33     1634.37     28.31 o 
   1  10   5       80.11       71.04      2.20 o 
   2  10   5       18.56       15.78      1.16 o 
   3  10   5        0.07        0.76      1.02 o 
   4  10   5        5.95        4.75      1.73 o 
  -4  11   5        6.34        4.71      1.28 o 
  -3  11   5       74.19       78.43      8.38 o 
  -2  11   5        7.59        6.44      0.69 o 
  -1  11   5      120.71      126.13      4.16 o 
   0  11   5      820.75      809.49     14.21 o 
   1  11   5      390.05      366.27      7.87 o 
   2  11   5       39.02       37.13      1.81 o 
   3  11   5        1.17        2.03      1.10 o 
   4  11   5        3.09        2.85      1.49 o 
  -4  12   5       25.87       29.65      2.46 o 
  -3  12   5       15.64       17.13      1.76 o 
  -2  12   5       53.23       54.77      4.02 o 
  -1  12   5       50.24       45.80      1.56 o 
   0  12   5      107.24      114.24      2.31 o 
   1  12   5       57.14       54.29      1.62 o 
   2  12   5        0.33        0.63      0.51 o 
   3  12   5        2.42        3.99      1.52 o 
   4  12   5        4.57        5.00      1.79 o 
  -4  13   5        0.15       -0.29      0.95 o 
  -3  13   5        2.78        2.78      1.30 o 
  -2  13   5        8.73        7.18      1.09 o 
  -1  13   5        7.94        6.96      0.62 o 
   0  13   5        0.96        1.48      0.43 o 
   1  13   5       10.92        9.61      0.68 o 
   2  13   5        5.28        3.21      0.73 o 
   3  13   5       24.20       26.77      3.31 o 
  -2  14   5        7.88        6.07      1.03 o 
  -1  14   5       25.04       24.25      1.26 o 
   0  14   5      275.50      286.75      5.86 o 
   1  14   5       15.19       15.84      0.84 o 
   2  14   5        0.18       -0.34      0.47 o 
   3  14   5       13.47       14.29      2.51 o 
  -3  15   5       51.49       57.19      3.28 o 
  -2  15   5        2.72        3.90      0.89 o 
  -1  15   5      100.30       94.63      2.84 o 
   0  15   5      184.45      200.44      4.23 o 
   1  15   5      189.71      191.29      4.57 o 
   2  15   5        7.33        8.19      1.07 o 
   3  15   5        7.69        8.98      2.19 o 
  -3  16   5        4.21        4.07      1.21 o 
  -2  16   5       68.73       63.87      3.32 o 
  -1  16   5       42.17       42.21      1.95 o 
   0  16   5       17.93       19.52      1.39 o 
   1  16   5        0.17       -0.22      0.77 o 
   2  16   5       38.57       38.51      3.31 o 
   3  16   5       25.72       25.10      3.41 o 
  -3  17   5        1.88        2.59      1.10 o 
  -2  17   5        2.99        3.18      0.90 o 
  -1  17   5       39.97       43.06      1.67 o 
   0  17   5       63.26       74.68      2.39 o 
   1  17   5       85.46       87.01      2.82 o 
   2  17   5        8.72        8.59      1.47 o 
  -2  18   5       19.57       19.23      1.71 o 
  -1  18   5        0.00        0.45      0.46 o 
   0  18   5       39.73       43.63      1.66 o 
   1  18   5       15.99       14.55      1.08 o 
   2  18   5       23.72       24.23      2.12 o 
  -1  19   5        3.31        2.79      0.60 o 
   0  19   5        2.14        4.21      0.98 o 
   1  19   5        1.50        0.29      0.51 o 
  -1  20   5        0.97        0.67      0.62 o 
  -5   0   6       18.78       20.43      2.02 o 
  -4   0   6      214.89      218.51     19.62 o 
  -3   0   6       80.56      102.55     13.13 o 
  -2   0   6       18.26        0.07      0.32 o 
  -1   0   6      114.21       99.12      2.84 o 
   0   0   6      879.52      803.03     20.53 o 
   1   0   6        8.01        6.21      0.59 o 
   2   0   6     1440.42     1346.34     36.07 o 
   3   0   6      711.17      680.52     18.93 o 
   4   0   6      265.09      269.27      9.85 o 
  -5   1   6       10.91       10.31      1.06 o 
  -4   1   6      196.61      197.35      7.36 o 
  -3   1   6      317.82      333.18      7.39 o 
  -1   1   6      231.23      251.94      4.54 o 
   0   1   6       42.31       31.30      0.72 o 
   1   1   6       57.22       50.47      1.28 o 
   2   1   6        0.52        1.50      0.37 o 
   3   1   6       14.39       15.17      0.92 o 
   4   1   6        6.27        6.47      0.75 o 
  -5   2   6        8.21        8.86      1.88 o 
  -4   2   6       72.57       77.80      7.24 o 
  -3   2   6      106.85       96.38      3.78 o 
  -2   2   6      124.03      118.47      2.64 o 
  -1   2   6       39.86       46.96      0.93 o 
   0   2   6     1631.14     1726.07     31.77 o 
   1   2   6      547.16      567.93     10.92 o 
   2   2   6      219.09      202.18      8.45 o 
   3   2   6      257.72      241.48      5.24 o 
   4   2   6       33.20       28.81      1.30 o 
  -5   3   6       48.03       47.31      3.09 o 
  -4   3   6       77.61       83.09      4.44 o 
  -3   3   6       11.39       14.53      2.60 o 
  -2   3   6       91.51       91.79      2.14 o 
  -1   3   6       17.31       18.64      0.49 o 
   0   3   6      632.11      718.85     18.91 o 
   1   3   6       22.00       22.57      0.57 o 
   2   3   6      153.36      139.89      3.15 o 
   3   3   6      108.74      108.18      2.75 o 
   4   3   6        2.56        2.24      0.93 o 
  -5   4   6        9.18        7.36      1.14 o 
  -4   4   6       99.68       93.22      4.12 o 
  -3   4   6      124.20      132.25      3.92 o 
  -2   4   6      249.26      244.11      5.04 o 
  -1   4   6     1464.28     1555.98     24.69 o 
   0   4   6      957.73      987.07     21.22 o 
   1   4   6      246.86      255.11      4.80 o 
   2   4   6      110.00       97.62      2.35 o 
   3   4   6       56.08       60.41      3.50 o 
   4   4   6       58.85       63.85      2.38 o 
  -5   5   6        0.00       -0.15      0.69 o 
  -4   5   6       45.16       48.71      2.35 o 
  -3   5   6      125.49      140.20      4.11 o 
  -2   5   6       74.27       69.90      1.76 o 
  -1   5   6       10.59       12.69      0.39 o 
   0   5   6      572.31      641.06     10.05 o 
   1   5   6       24.90       24.83      0.78 o 
   2   5   6      202.82      198.38      4.87 o 
   3   5   6        2.81        5.85      0.72 o 
   4   5   6        1.13        0.99      0.57 o 
  -5   6   6        0.59        0.86      0.94 o 
  -4   6   6       34.54       33.94      2.14 o 
  -3   6   6        0.26        8.85      1.16 o 
  -2   6   6      106.04      101.14      2.36 o 
  -1   6   6       38.52       40.25      0.76 o 
   0   6   6       49.72       45.17      0.91 o 
   1   6   6        6.82        7.81      0.35 o 
   2   6   6        8.10       15.62      0.94 o 
   3   6   6      176.13      161.36      6.78 o 
   4   6   6        0.27        1.71      1.21 o 
  -4   7   6       29.16       29.03      1.67 o 
  -3   7   6       25.73       30.58      1.47 o 
  -2   7   6       11.63       13.61      0.66 o 
  -1   7   6      155.93      142.39      2.46 o 
   0   7   6        5.32        4.58      0.29 o 
   1   7   6       19.73       20.98      0.66 o 
   2   7   6       85.04       74.32      2.54 o 
   3   7   6       15.70       14.59      1.11 o 
   4   7   6        3.14        1.97      1.23 o 
  -4   8   6        0.04        0.05      0.79 o 
  -3   8   6       13.19       15.56      1.07 o 
  -2   8   6       17.90       19.13      0.91 o 
  -1   8   6      105.30      102.50      1.85 o 
   0   8   6        3.98        6.00      0.34 o 
   1   8   6        5.86        6.76      0.38 o 
   2   8   6       69.38       56.98      1.89 o 
   3   8   6       17.75       15.32      1.52 o 
   4   8   6      106.69      103.19      6.54 o 
  -4   9   6       15.59       14.72      1.82 o 
  -3   9   6        3.92        6.74      0.83 o 
  -2   9   6       45.56       43.79      1.31 o 
  -1   9   6        6.41        7.09      0.32 o 
   0   9   6        0.01       -0.06      0.18 o 
   1   9   6        0.18        0.76      0.21 o 
   2   9   6       65.44       61.91      2.02 o 
   3   9   6       18.06       18.81      2.58 o 
   4   9   6        0.95        1.33      1.25 o 
  -4  10   6        3.69        5.32      1.86 o 
  -3  10   6       38.72       39.83      5.79 o 
  -2  10   6        0.89        0.91      0.33 o 
  -1  10   6      210.46      215.40      3.95 o 
   0  10   6       93.40      106.58      2.16 o 
   1  10   6      245.40      235.95      5.49 o 
   2  10   6       73.91       71.89      1.90 o 
   3  10   6       46.19       41.80      3.56 o 
   4  10   6       10.32        8.94      2.14 o 
  -4  11   6        0.42        0.51      1.09 o 
  -3  11   6       31.08       32.76      5.72 o 
  -2  11   6       61.93       58.82      2.36 o 
  -1  11   6        0.00        0.34      0.41 o 
   0  11   6      571.55      596.36     10.58 o 
   1  11   6       20.59       20.23      1.19 o 
   2  11   6        8.07        7.31      0.92 o 
   3  11   6       12.20       17.06      2.57 o 
   4  11   6       12.06       13.74      2.66 o 
  -4  12   6        0.03       -0.38      0.92 o 
  -3  12   6        0.00        0.51      0.71 o 
  -2  12   6       62.97       62.62      3.09 o 
  -1  12   6      238.59      234.88      5.18 o 
   0  12   6      442.52      453.71      8.15 o 
   1  12   6       13.62       10.77      0.61 o 
   2  12   6        1.39        1.12      0.56 o 
   3  12   6       54.34       63.89      4.70 o 
  -4  13   6       43.96       48.58      2.99 o 
  -3  13   6        0.51        1.18      0.86 o 
  -2  13   6       20.17       19.64      1.58 o 
  -1  13   6       65.38       59.18      1.92 o 
   0  13   6       33.94       36.46      0.98 o 
   1  13   6        5.79        5.71      0.55 o 
   2  13   6        0.00        0.05      0.52 o 
   3  13   6       23.87       27.07      3.43 o 
  -3  14   6        3.16        3.56      1.06 o 
  -2  14   6        7.70        7.34      1.10 o 
  -1  14   6       39.06       36.38      1.40 o 
   0  14   6        5.81        6.29      0.74 o 
   1  14   6       33.65       34.21      1.26 o 
   2  14   6      101.11       98.11      4.59 o 
   3  14   6       63.77       72.23      5.25 o 
  -3  15   6       31.51       32.97      2.44 o 
  -2  15   6        0.01        0.04      0.60 o 
  -1  15   6       17.97       18.87      1.89 o 
   0  15   6        1.01        0.98      0.26 o 
   1  15   6       13.05       11.55      0.82 o 
   2  15   6        0.56        0.40      0.71 o 
   3  15   6        1.54        0.01      1.22 o 
  -3  16   6        1.22        1.84      1.01 o 
  -2  16   6        0.00        0.14      0.65 o 
  -1  16   6        3.77        2.83      0.84 o 
   0  16   6        3.00        3.13      0.53 o 
   1  16   6       86.19       85.41      2.77 o 
   2  16   6        3.32        2.77      0.83 o 
  -2  17   6       39.28       36.96      2.36 o 
  -1  17   6       14.45       14.68      2.24 o 
   0  17   6        9.03       12.90      1.41 o 
   1  17   6        0.02        0.35      0.43 o 
   2  17   6       19.19       21.53      2.15 o 
  -2  18   6       24.59       22.34      1.84 o 
  -1  18   6       31.30       35.38      1.51 o 
   0  18   6       13.33       16.71      2.01 o 
   1  18   6       23.38       18.81      1.14 o 
  -1  19   6        0.86        0.39      0.49 o 
   0  19   6        1.56        1.03      0.76 o 
   1  19   6        1.10        0.77      0.72 o 
  -5   1   7       28.34       30.11      1.89 o 
  -4   1   7       28.32       27.19      1.59 o 
  -3   1   7       33.39       57.33      2.73 o 
  -2   1   7      127.46      130.68     16.26 o 
  -1   1   7     1360.97     1406.88     42.28 o 
   0   1   7       79.43       68.98      3.34 o 
   1   1   7      130.13      124.92      3.19 o 
   2   1   7      109.86      109.49      2.62 o 
   3   1   7        3.22        6.64      0.66 o 
   4   1   7       12.11       11.57      0.96 o 
  -5   2   7       81.76       77.99      3.13 o 
  -4   2   7      163.00      161.19      4.88 o 
  -3   2   7        7.38       11.81      0.98 o 
  -2   2   7      297.73      329.84      7.50 o 
  -1   2   7      142.36      176.77      3.01 o 
   0   2   7        0.10        0.29      0.24 o 
   1   2   7       49.76       40.82      1.14 o 
   2   2   7      115.89      108.48      2.60 o 
   3   2   7       86.95       82.20      2.29 o 
   4   2   7        7.01        5.39      0.81 o 
  -5   3   7       15.18       15.62      3.16 o 
  -4   3   7        0.19        0.59      0.63 o 
  -3   3   7      113.07      113.68      3.54 o 
  -2   3   7       10.54       10.58      0.65 o 
  -1   3   7       28.66       26.69      0.86 o 
   0   3   7      323.81      379.33      6.81 o 
   1   3   7      423.29      402.28      6.79 o 
   2   3   7       21.88       19.73      0.86 o 
   3   3   7        0.01        1.02      0.37 o 
   4   3   7       19.98       21.44      1.49 o 
  -5   4   7       12.62       13.50      1.44 o 
  -4   4   7       16.07       18.69      1.48 o 
  -3   4   7       32.57       32.76      1.53 o 
  -2   4   7       48.38       56.65      1.50 o 
  -1   4   7      750.64      813.45     13.03 o 
   0   4   7      130.88      181.70      2.80 o 
   1   4   7       32.22       33.34      0.86 o 
   2   4   7        0.32        0.83      0.30 o 
   3   4   7        1.97        3.69      0.62 o 
   4   4   7        0.16        0.15      0.50 o 
  -5   5   7        5.07        3.89      1.76 o 
  -4   5   7        1.27        2.65      0.76 o 
  -3   5   7      149.98      152.59      4.40 o 
  -2   5   7       23.86       22.52      0.83 o 
  -1   5   7      379.27      375.44      6.13 o 
   0   5   7       66.60       74.42      1.27 o 
   1   5   7      322.66      314.95      5.91 o 
   2   5   7       82.07       84.79      2.49 o 
   3   5   7       18.21       17.64      2.25 o 
   4   5   7        8.50        8.23      1.00 o 
  -4   6   7        2.96        3.30      0.77 o 
  -3   6   7        3.83        4.73      1.22 o 
  -2   6   7        3.70        3.83      0.46 o 
  -1   6   7       68.72       65.03      1.14 o 
   0   6   7      230.28      246.58      3.75 o 
   1   6   7       37.63       34.32      0.84 o 
   2   6   7       21.11       15.34      1.02 o 
   3   6   7       43.72       41.47      1.72 o 
   4   6   7       28.68       29.38      1.60 o 
  -4   7   7        6.32        6.97      0.98 o 
  -3   7   7       62.95       59.83      2.19 o 
  -2   7   7      140.80      149.25      3.30 o 
  -1   7   7        0.00        0.00      0.13 o 
   0   7   7      186.07      197.55      3.07 o 
   1   7   7       72.95       68.27      1.41 o 
   2   7   7       15.38       13.39      0.97 o 
   3   7   7       17.28       24.49      2.22 o 
   4   7   7       21.81       22.19      3.10 o 
  -4   8   7       37.23       44.17      3.19 o 
  -3   8   7        9.25       11.50      1.39 o 
  -2   8   7      119.10      121.93      2.80 o 
  -1   8   7       27.95       27.20      0.73 o 
   0   8   7      191.66      196.80      3.31 o 
   1   8   7      244.41      211.54      3.69 o 
   2   8   7       53.19       42.52      1.62 o 
   3   8   7       10.69       12.22      1.06 o 
   4   8   7       27.33       24.32      3.28 o 
  -4   9   7        4.72        5.10      1.23 o 
  -3   9   7        1.13       10.33      1.22 o 
  -2   9   7        5.73        7.92      0.66 o 
  -1   9   7     1051.17     1034.65     16.57 o 
   0   9   7      171.60      173.65      3.31 o 
   1   9   7        2.65        4.26      0.38 o 
   2   9   7      125.13      122.58      3.40 o 
   3   9   7       87.84       95.82      3.90 o 
   4   9   7        5.80        4.86      1.75 o 
  -4  10   7       19.22       19.49      2.07 o 
  -3  10   7        0.21        0.78      0.94 o 
  -2  10   7      457.21      464.53      9.32 o 
  -1  10   7     1847.91     1794.12     31.01 o 
   0  10   7      467.80      450.55      8.05 o 
   1  10   7        1.88        2.40      0.29 o 
   2  10   7       17.15       19.01      1.13 o 
   3  10   7        0.41        6.19      1.68 o 
   4  10   7        2.35        3.59      1.66 o 
  -4  11   7        0.42        1.52      0.97 o 
  -3  11   7        5.60        6.03      1.12 o 
  -2  11   7       18.54       17.78      0.82 o 
  -1  11   7        1.10        1.48      0.22 o 
   0  11   7      206.64      217.69      4.11 o 
   1  11   7       17.51       16.39      0.68 o 
   2  11   7        0.06        0.13      0.55 o 
   3  11   7       17.45       18.47      2.68 o 
  -4  12   7        3.26        2.02      1.05 o 
  -3  12   7       11.32       12.48      2.98 o 
  -2  12   7        0.09        0.36      0.56 o 
  -1  12   7       12.62       11.67      1.07 o 
   0  12   7       26.58       26.99      0.79 o 
   1  12   7       60.33       58.13      1.50 o 
   2  12   7      204.91      207.37      6.42 o 
   3  12   7        3.35        4.17      1.61 o 
  -3  13   7       39.71       41.90      2.67 o 
  -2  13   7       19.16       20.02      1.59 o 
  -1  13   7      164.49      163.43      4.37 o 
   0  13   7        3.69        3.98      0.34 o 
   1  13   7       15.03       14.48      0.89 o 
   2  13   7       72.39       71.57      2.94 o 
   3  13   7        0.39        3.74      1.65 o 
  -3  14   7        1.91        0.70      0.86 o 
  -2  14   7        5.42        7.42      1.10 o 
  -1  14   7       50.69       49.81      2.40 o 
   0  14   7        2.97        2.68      0.30 o 
   1  14   7        1.68        2.01      0.44 o 
   2  14   7      178.99      179.18      5.83 o 
   3  14   7       42.34       48.78      4.28 o 
  -3  15   7       18.58       18.16      1.96 o 
  -2  15   7        0.06        0.19      0.64 o 
  -1  15   7       57.89       60.41      2.02 o 
   0  15   7      145.98      154.72      4.29 o 
   1  15   7      157.11      153.45      3.83 o 
   2  15   7        8.99        9.16      1.19 o 
   3  15   7       10.20        7.81      2.14 o 
  -3  16   7        4.92        6.17      1.31 o 
  -2  16   7       56.78       56.63      3.03 o 
  -1  16   7       59.49       64.24      2.15 o 
   0  16   7        3.43        3.19      0.56 o 
   1  16   7        9.38        8.26      0.83 o 
   2  16   7        5.05        3.89      0.90 o 
  -2  17   7        3.20        3.15      0.94 o 
  -1  17   7       22.26       22.86      1.15 o 
   0  17   7        1.88        2.93      0.56 o 
   1  17   7       19.54       19.29      1.31 o 
   2  17   7       24.01       22.87      1.85 o 
  -1  18   7       60.85       62.40      2.21 o 
   0  18   7       81.61       90.03      2.80 o 
   1  18   7        0.11       -0.46      0.46 o 
  -1  19   7        0.04       -0.43      0.45 o 
   0  19   7       18.27       15.44      1.62 o 
  -5   0   8      169.35      173.63      9.61 o 
  -4   0   8        6.75        5.22      1.63 o 
  -3   0   8       55.39       87.23      4.95 o 
  -2   0   8       23.24       34.43      1.37 o 
  -1   0   8      517.87      532.75     13.93 o 
   0   0   8       66.56       73.95      2.16 o 
   1   0   8     1163.46      919.56    107.50 o 
   2   0   8     1952.20     1863.42     49.79 o 
   3   0   8      579.61      541.10     15.46 o 
   4   0   8        0.07        0.49      1.11 o 
  -5   1   8       28.45       23.89      2.38 o 
  -4   1   8       43.24       39.17      2.39 o 
  -3   1   8       23.53       23.17      1.51 o 
  -2   1   8       31.36       33.90      1.17 o 
  -1   1   8      378.18      379.03     11.03 o 
   0   1   8      130.11      135.74      3.18 o 
   1   1   8      379.15      353.32      8.24 o 
   2   1   8      308.20      283.55      5.92 o 
   3   1   8        5.84        6.37      0.67 o 
   4   1   8        1.28        1.06      0.52 o 
  -5   2   8        7.78        5.42      1.59 o 
  -4   2   8       21.50       22.49      2.16 o 
  -3   2   8        9.02       23.22      1.57 o 
  -2   2   8        7.35        6.87      0.56 o 
  -1   2   8      571.94      623.82     10.97 o 
   0   2   8       44.09       55.64      1.27 o 
   1   2   8       49.15       54.64      1.27 o 
   2   2   8      135.98      122.79      2.92 o 
   3   2   8        1.03        1.03      0.39 o 
   4   2   8       19.96       24.44      1.58 o 
  -5   3   8       46.17       42.00      2.19 o 
  -4   3   8        0.11        0.12      0.55 o 
  -3   3   8        1.69        6.98      0.98 o 
  -2   3   8       93.63       92.22      3.37 o 
  -1   3   8       18.47       24.87      0.68 o 
   0   3   8       22.85       26.12      0.81 o 
   1   3   8       69.22       67.95      1.39 o 
   2   3   8        3.69        6.13      0.57 o 
   3   3   8        2.46        2.78      0.60 o 
   4   3   8        0.73        1.25      0.60 o 
  -5   4   8        8.27        8.43      1.22 o 
  -4   4   8       32.08       30.46      1.73 o 
  -3   4   8      114.79      121.46      4.87 o 
  -2   4   8       15.39       18.92      0.85 o 
  -1   4   8       94.78       98.67      1.82 o 
   0   4   8      132.18      144.85      2.47 o 
   1   4   8      257.93      239.96      4.22 o 
   2   4   8      103.17      105.40      2.60 o 
   3   4   8       23.36       22.94      1.28 o 
   4   4   8        0.01       -0.29      0.51 o 
  -4   5   8       30.36       29.43      1.66 o 
  -3   5   8       35.54       35.69      1.69 o 
  -2   5   8       32.38       38.00      1.31 o 
  -1   5   8      296.72      285.51      4.76 o 
   0   5   8       21.22       22.46      0.53 o 
   1   5   8      110.73      114.58      2.19 o 
   2   5   8       21.32       14.70      1.02 o 
   3   5   8       11.94       15.99      1.20 o 
   4   5   8       12.93       13.83      1.66 o 
  -4   6   8       10.37       10.63      1.16 o 
  -3   6   8       58.15       68.84      2.50 o 
  -2   6   8      316.43      311.48      7.20 o 
  -1   6   8       24.75       28.07      0.63 o 
   0   6   8       25.80       31.95      0.68 o 
   1   6   8       85.83      114.09      2.15 o 
   2   6   8      253.83      201.60      5.06 o 
   3   6   8       24.00       20.86      1.32 o 
   4   6   8        0.00        0.37      0.60 o 
  -4   7   8        3.28        2.20      0.74 o 
  -3   7   8       19.38       22.73      1.53 o 
  -2   7   8       57.75       55.29      1.72 o 
  -1   7   8        1.02        0.92      0.18 o 
   0   7   8       26.22       28.40      0.64 o 
   1   7   8      196.53      153.29      2.79 o 
   2   7   8      148.51      135.47      3.68 o 
   3   7   8       19.95       21.60      1.37 o 
   4   7   8       15.95       17.54      2.83 o 
  -4   8   8        2.18        1.90      0.71 o 
  -3   8   8        1.72        2.88      0.61 o 
  -2   8   8      246.33      247.09      5.87 o 
  -1   8   8        3.30        3.71      0.50 o 
   0   8   8       16.14       19.98      0.57 o 
   1   8   8      127.57       95.38      1.89 o 
   2   8   8       83.99       64.86      2.17 o 
   3   8   8      107.80      103.28      3.23 o 
   4   8   8        7.95        7.03      2.05 o 
  -4   9   8        0.01       -0.37      0.84 o 
  -3   9   8       36.55       39.81      2.03 o 
  -2   9   8      168.52      163.35      4.08 o 
  -1   9   8      222.11      211.36      3.63 o 
   0   9   8       17.87       18.56      1.31 o 
   1   9   8       29.98       27.02      0.79 o 
   2   9   8        0.65       -0.03      0.38 o 
   3   9   8        3.71        7.66      1.80 o 
   4   9   8        1.43        0.29      1.26 o 
  -4  10   8        4.93        6.14      1.31 o 
  -3  10   8        0.08        1.68      1.27 o 
  -2  10   8       86.85       87.85      2.49 o 
  -1  10   8       76.46       73.83      1.58 o 
   0  10   8       19.62       22.18      0.69 o 
   1  10   8        3.82        2.78      0.32 o 
   2  10   8       20.58       21.79      1.19 o 
   3  10   8       55.74       49.27      4.07 o 
  -4  11   8        7.58       12.23      1.71 o 
  -3  11   8       99.65      105.77      4.30 o 
  -2  11   8       57.44       60.00      2.20 o 
  -1  11   8        4.67        4.36      0.32 o 
   0  11   8       16.73       18.08      0.62 o 
   1  11   8      120.95      113.44      2.49 o 
   2  11   8       26.62       32.89      1.73 o 
   3  11   8        0.24        3.16      1.56 o 
  -4  12   8       17.20       20.90      2.16 o 
  -3  12   8       38.09       40.57      4.28 o 
  -2  12   8      128.23      122.57      5.12 o 
  -1  12   8      334.36      318.22      6.89 o 
   0  12   8        7.61        8.29      0.45 o 
   1  12   8       10.95       11.72      0.64 o 
   2  12   8       29.75       37.06      1.99 o 
   3  12   8        1.04        3.67      1.63 o 
  -3  13   8        2.11        2.89      1.00 o 
  -2  13   8        0.04        0.96      0.62 o 
  -1  13   8       11.44       11.09      0.67 o 
   0  13   8       48.51       50.93      1.25 o 
   1  13   8      131.74      130.50      3.29 o 
   2  13   8        3.03        1.29      1.32 o 
   3  13   8        1.08        0.11      1.24 o 
  -3  14   8        1.10        5.58      1.21 o 
  -2  14   8        4.71        3.19      0.87 o 
  -1  14   8        1.56        1.21      0.40 o 
   0  14   8        3.51        2.98      0.47 o 
   1  14   8      180.67      185.06      4.45 o 
   2  14   8       69.51       71.52      3.15 o 
   3  14   8        4.21        7.03      2.05 o 
  -3  15   8        0.56       -0.08      0.76 o 
  -2  15   8        2.37        2.10      0.83 o 
  -1  15   8       15.69       16.81      1.73 o 
   0  15   8        5.32        4.67      0.63 o 
   1  15   8       21.46       22.73      1.48 o 
   2  15   8       12.90       13.00      1.40 o 
  -2  16   8        7.07        5.10      1.09 o 
  -1  16   8        4.89        6.03      0.66 o 
   0  16   8       56.37       62.72      2.17 o 
   1  16   8       15.59       16.43      0.98 o 
   2  16   8        0.26        0.77      0.75 o 
  -2  17   8        3.14        3.60      0.98 o 
  -1  17   8       29.76       30.40      1.44 o 
   0  17   8        5.09        5.61      1.56 o 
   1  17   8        8.67        7.40      1.49 o 
  -1  18   8        4.14        4.53      0.63 o 
   0  18   8       31.55       28.92      1.89 o 
   1  18   8        6.36        7.81      1.14 o 
  -5   1   9        2.32        1.01      1.05 o 
  -4   1   9       11.19       11.23      2.24 o 
  -3   1   9       84.60       81.87      3.35 o 
  -2   1   9       78.53       85.90      2.02 o 
  -1   1   9        3.41        3.42      0.26 o 
   1   1   9     1080.16      986.32     18.79 o 
   2   1   9       89.87       78.99      2.13 o 
   3   1   9       12.63       17.02      1.08 o 
   4   1   9        4.48        5.65      0.90 o 
  -4   2   9       29.66       26.96      1.95 o 
  -3   2   9       70.19       76.78      3.89 o 
  -2   2   9        0.48        0.41      0.28 o 
  -1   2   9       16.04       15.92      0.54 o 
   0   2   9        7.36        9.80      0.57 o 
   1   2   9      119.78      117.44      2.23 o 
   2   2   9      168.95      156.13      3.61 o 
   3   2   9        0.03        0.38      0.39 o 
   4   2   9        8.31        8.03      1.03 o 
  -4   3   9        8.03        9.00      1.43 o 
  -3   3   9       19.52       22.68      1.54 o 
  -2   3   9       99.83      114.69      2.97 o 
  -1   3   9       82.14       82.51      1.71 o 
   0   3   9       99.15      106.89      2.12 o 
   1   3   9       28.83       27.94      0.73 o 
   2   3   9       16.12       19.13      0.94 o 
   3   3   9       38.03       39.21      1.71 o 
   4   3   9       35.25       39.57      1.91 o 
  -4   4   9        5.96        6.17      1.16 o 
  -3   4   9       56.65       53.70      2.50 o 
  -2   4   9      596.08      589.03     10.91 o 
  -1   4   9        8.78       14.80      0.60 o 
   0   4   9      141.51      157.58      2.69 o 
   1   4   9        2.09        1.24      0.35 o 
   2   4   9       90.01       74.64      2.37 o 
   3   4   9        0.27        4.34      0.77 o 
   4   4   9        0.62        0.06      0.55 o 
  -4   5   9        3.69        4.28      1.05 o 
  -3   5   9       20.90       20.99      1.67 o 
  -2   5   9       97.70       92.26      3.74 o 
  -1   5   9      405.92      391.99      5.89 o 
   0   5   9        3.18        7.50      0.44 o 
   1   5   9       76.90       56.59      1.26 o 
   2   5   9        0.53        0.43      0.39 o 
   3   5   9       43.48       43.93      1.86 o 
   4   5   9       11.70       11.50      1.55 o 
  -4   6   9        0.21        0.16      0.58 o 
  -3   6   9       17.58       20.54      1.50 o 
  -2   6   9       20.44       22.18      0.97 o 
  -1   6   9       32.14       31.49      0.70 o 
   0   6   9       22.62       21.24      0.54 o 
   1   6   9       31.58       21.15      0.65 o 
   2   6   9       87.17       85.93      2.66 o 
   3   6   9       26.73       26.08      1.50 o 
   4   6   9       21.87       23.18      2.09 o 
  -4   7   9        0.29       -0.11      0.58 o 
  -3   7   9      140.38      136.51      4.90 o 
  -2   7   9       33.83       34.28      1.27 o 
  -1   7   9        4.57        4.37      0.33 o 
   0   7   9       10.01       11.73      0.45 o 
   1   7   9       19.58       27.38      0.79 o 
   2   7   9        1.80        1.68      0.49 o 
   3   7   9        3.58        5.40      0.98 o 
   4   7   9        0.64        0.59      1.21 o 
  -4   8   9       23.05       22.42      2.11 o 
  -3   8   9       63.40       68.22      2.92 o 
  -2   8   9      113.34      107.90      2.90 o 
  -1   8   9        2.19        2.28      0.29 o 
   0   8   9        5.36        4.95      0.38 o 
   1   8   9       36.08       25.67      0.77 o 
   2   8   9       26.61       20.30      1.19 o 
   3   8   9       38.66       43.90      1.91 o 
  -4   9   9        1.38        1.87      1.51 o 
  -3   9   9       18.23       27.72      1.72 o 
  -2   9   9       12.34       10.17      0.76 o 
  -1   9   9       42.23       40.04      1.01 o 
   0   9   9        3.03        0.67      0.21 o 
   1   9   9       76.34       65.63      1.47 o 
   2   9   9      111.84      101.36      4.76 o 
   3   9   9        0.00        5.16      1.06 o 
  -4  10   9        6.55        5.84      1.33 o 
  -3  10   9      179.20      172.20      5.94 o 
  -2  10   9      449.15      430.70      9.83 o 
  -1  10   9       75.96       72.55      1.58 o 
   0  10   9      154.83      138.28      3.03 o 
   1  10   9        8.11        8.14      0.48 o 
   2  10   9       16.67       16.09      1.32 o 
   3  10   9       12.68       18.43      2.76 o 
  -4  11   9        8.71        9.49      1.56 o 
  -3  11   9       29.49       35.77      3.26 o 
  -2  11   9       16.29       14.55      1.11 o 
  -1  11   9        6.96        6.36      0.47 o 
   0  11   9       12.63       11.55      0.51 o 
   1  11   9       74.58       67.12      1.69 o 
   2  11   9        0.02       -0.08      0.37 o 
   3  11   9        0.49        1.93      1.45 o 
  -3  12   9       59.16       58.56      3.21 o 
  -2  12   9      193.00      188.82      5.59 o 
  -1  12   9        3.98        4.03      0.44 o 
   0  12   9       31.53       36.49      0.98 o 
   1  12   9      101.48      103.87      2.39 o 
   2  12   9       18.85       19.28      1.71 o 
   3  12   9        3.87        6.52      1.85 o 
  -3  13   9       48.79       54.24      3.13 o 
  -2  13   9       85.46       86.27      3.95 o 
  -1  13   9       31.40       29.96      1.22 o 
   0  13   9        0.04       -0.10      0.32 o 
   1  13   9        6.10        7.36      0.66 o 
   2  13   9        0.10       -0.27      0.61 o 
   3  13   9       32.19       30.36      3.82 o 
  -3  14   9        2.83        5.78      1.27 o 
  -2  14   9        0.05       -0.19      0.61 o 
  -1  14   9        0.42        0.18      0.35 o 
   0  14   9        7.88        8.57      0.70 o 
   1  14   9      107.57      105.18      2.83 o 
   2  14   9       18.46       19.18      2.72 o 
  -2  15   9       12.71       13.34      1.47 o 
  -1  15   9        5.66        4.42      0.57 o 
   0  15   9       87.81       92.11      2.55 o 
   1  15   9       58.03       56.35      1.84 o 
   2  15   9        8.17        7.67      1.18 o 
  -2  16   9      104.07      108.66      4.80 o 
  -1  16   9        0.58        0.93      0.50 o 
   0  16   9        5.29        4.75      0.67 o 
   1  16   9        0.97        0.78      0.63 o 
   2  16   9        9.32        9.07      2.27 o 
  -1  17   9        0.24        0.00      0.41 o 
   0  17   9        0.72        0.21      0.46 o 
   1  17   9       10.36        8.44      0.86 o 
  -1  18   9       13.03       11.76      2.30 o 
  -4   0  10       94.74       84.61      5.29 o 
  -2   0  10       45.41       40.83      1.96 o 
  -1   0  10      239.16      237.38      6.51 o 
   0   0  10       21.67       22.64      0.95 o 
   1   0  10     1608.82     1524.33     40.74 o 
   2   0  10       32.28       28.80      3.09 o 
   3   0  10       15.62       16.69      1.57 o 
   4   0  10       10.95        9.10      2.00 o 
  -4   1  10        0.16        0.82      0.77 o 
  -3   1  10       15.28       16.35      1.52 o 
  -2   1  10      253.50      253.27      4.95 o 
  -1   1  10        5.10        5.15      0.34 o 
   0   1  10     1417.93     1388.98     22.36 o 
   1   1  10      809.30      727.56     14.05 o 
   2   1  10        0.33        0.89      0.36 o 
   3   1  10       37.55       42.40      1.61 o 
   4   1  10        7.46        6.63      1.84 o 
  -4   2  10       11.56       13.43      1.58 o 
  -3   2  10        4.27        5.67      0.92 o 
  -2   2  10       49.80       48.31      1.27 o 
  -1   2  10       15.56       16.90      0.71 o 
   0   2  10      407.99      407.77      6.78 o 
   1   2  10       19.09       20.19      0.83 o 
   2   2  10       82.19       83.89      2.27 o 
   3   2  10       47.74       50.81      2.05 o 
   4   2  10        2.05        0.55      1.22 o 
  -4   3  10        5.54        4.77      1.19 o 
  -3   3  10       21.55       21.36      1.49 o 
  -2   3  10        6.00        4.63      0.50 o 
  -1   3  10        1.08        0.48      0.17 o 
   0   3  10       19.67       16.14      0.58 o 
   1   3  10        5.07        6.41      0.35 o 
   2   3  10       30.26       27.11      1.13 o 
   3   3  10        0.27        0.20      0.44 o 
   4   3  10        3.15        3.19      1.54 o 
  -4   4  10        2.25        2.36      0.97 o 
  -3   4  10        0.49        1.72      0.67 o 
  -2   4  10       42.59       41.18      1.09 o 
  -1   4  10        9.33        7.56      0.59 o 
   0   4  10       41.22       48.58      0.96 o 
   1   4  10       76.11       76.27      1.60 o 
   2   4  10       16.28       15.86      1.11 o 
   3   4  10       20.72       22.63      1.51 o 
   4   4  10        0.02        0.54      1.23 o 
  -4   5  10       25.32       26.22      1.98 o 
  -3   5  10       76.21       77.12      3.19 o 
  -2   5  10       44.97       40.42      2.20 o 
  -1   5  10       11.04       12.59      0.62 o 
   0   5  10      114.64      105.99      1.81 o 
   1   5  10       24.20       14.72      0.64 o 
   2   5  10       19.66       20.36      1.20 o 
   3   5  10        7.94        8.46      1.24 o 
   4   5  10       24.79       30.51      3.32 o 
  -4   6  10        1.10        1.43      0.90 o 
  -3   6  10       37.13       32.83      1.86 o 
  -2   6  10      101.38      102.07      2.76 o 
  -1   6  10      208.66      198.75      3.46 o 
   0   6  10       63.59       56.55      1.09 o 
   1   6  10      245.16      214.89      3.80 o 
   2   6  10      121.89      107.89      3.20 o 
   3   6  10       92.62       88.08      3.67 o 
  -4   7  10        3.45        3.27      1.51 o 
  -3   7  10       20.32       21.13      1.47 o 
  -2   7  10       39.89       39.82      1.42 o 
  -1   7  10       16.15       14.53      0.71 o 
   0   7  10      784.74      694.18     11.02 o 
   1   7  10      485.68      420.80      7.03 o 
   2   7  10        6.86        3.37      0.61 o 
   3   7  10       13.70       16.55      1.33 o 
  -4   8  10        0.39        0.18      0.78 o 
  -3   8  10        2.57        6.43      0.99 o 
  -2   8  10       71.71       67.57      2.04 o 
  -1   8  10        5.49        3.89      0.38 o 
   0   8  10        9.67       14.68      0.55 o 
   1   8  10       81.97       78.83      1.69 o 
   2   8  10        0.07       -0.02      0.43 o 
   3   8  10        0.01        0.58      0.54 o 
  -4   9  10       41.52       38.86      3.79 o 
  -3   9  10       64.90       58.40      2.66 o 
  -2   9  10       65.23       62.41      1.94 o 
  -1   9  10       17.01       18.41      0.64 o 
   0   9  10       61.51       57.42      1.34 o 
   1   9  10        9.58       10.11      0.53 o 
   2   9  10        9.02       10.24      1.31 o 
   3   9  10       44.27       50.70      2.18 o 
  -4  10  10        0.17        0.86      1.54 o 
  -3  10  10        0.06        2.36      0.83 o 
  -2  10  10       54.12       51.54      1.72 o 
  -1  10  10        2.02        0.84      0.25 o 
   0  10  10       66.86       69.33      1.56 o 
   1  10  10        9.72        9.78      0.58 o 
   2  10  10        2.87        2.22      0.63 o 
   3  10  10       42.72       46.88      2.70 o 
  -3  11  10       70.85       76.12      3.01 o 
  -2  11  10       34.22       34.04      1.58 o 
  -1  11  10        0.30        0.75      0.27 o 
   0  11  10       35.04       34.68      1.30 o 
   1  11  10        0.43        0.67      0.30 o 
   2  11  10        9.68        9.67      0.83 o 
   3  11  10      113.99      123.77      7.65 o 
  -3  12  10       45.26       45.80      2.82 o 
  -2  12  10        0.74        0.23      0.58 o 
  -1  12  10       14.96       11.90      0.68 o 
   0  12  10       93.01       98.41      2.60 o 
   1  12  10        7.67        5.07      0.53 o 
   2  12  10       11.16       13.37      1.39 o 
   3  12  10        0.48        2.02      1.58 o 
  -3  13  10       10.88       12.10      1.61 o 
  -2  13  10        7.41        7.29      1.11 o 
  -1  13  10       23.12       22.96      0.95 o 
   0  13  10      125.93      142.56      3.54 o 
   1  13  10       55.52       62.67      1.69 o 
   2  13  10       25.17       27.93      2.61 o 
  -3  14  10        4.49        2.64      1.05 o 
  -2  14  10        2.09        2.26      0.81 o 
  -1  14  10       15.23       16.39      0.83 o 
   0  14  10        2.93        4.95      0.76 o 
   1  14  10       27.36       31.12      1.26 o 
   2  14  10       12.58       11.23      1.34 o 
  -2  15  10        0.56       -0.42      0.58 o 
  -1  15  10        0.75        0.58      0.40 o 
   0  15  10        1.63        2.29      0.50 o 
   1  15  10        2.26        2.20      0.51 o 
   2  15  10        0.67        0.78      0.80 o 
  -1  16  10        0.08       -0.11      0.39 o 
   0  16  10        8.47        9.74      0.88 o 
   1  16  10        0.40       -0.32      0.42 o 
  -1  17  10        1.04        0.77      0.46 o 
   0  17  10       18.48       17.69      1.09 o 
  -4   1  11        6.00        6.77      1.21 o 
  -3   1  11       76.32       70.82      3.00 o 
  -2   1  11       13.54       12.75      0.61 o 
  -1   1  11      189.42      176.15      3.54 o 
   0   1  11     1167.22     1176.95     19.03 o 
   1   1  11        1.07        2.76      0.59 o 
   2   1  11       22.61       23.86      1.52 o 
   3   1  11        3.26        3.78      0.64 o 
   4   1  11        6.35        7.20      1.98 o 
  -4   2  11        4.77        4.90      1.05 o 
  -3   2  11        0.11        0.09      0.76 o 
  -2   2  11       67.00       63.44      1.56 o 
  -1   2  11       63.18       59.39      1.27 o 
   0   2  11       53.03       54.50      1.16 o 
   1   2  11       23.29       21.51      0.90 o 
   2   2  11       23.67       23.03      1.07 o 
   3   2  11        2.05        2.07      0.62 o 
  -4   3  11       62.64       63.65      3.11 o 
  -3   3  11        4.32        7.72      1.04 o 
  -2   3  11       19.08       19.46      0.65 o 
  -1   3  11      145.67      140.94      2.55 o 
   0   3  11       16.34       15.97      0.52 o 
   1   3  11       12.84       12.98      0.64 o 
   2   3  11      178.83      181.52      4.20 o 
   3   3  11       99.60      106.08      3.39 o 
  -4   4  11       10.63       10.11      1.39 o 
  -3   4  11       88.65       84.73      3.42 o 
  -2   4  11        8.55        7.58      0.48 o 
  -1   4  11      101.23       99.36      2.08 o 
   0   4  11       90.76       89.52      1.58 o 
   1   4  11      108.12       98.70      2.00 o 
   2   4  11       23.17       24.70      1.35 o 
   3   4  11       38.46       38.89      1.82 o 
  -4   5  11        0.23        2.32      0.83 o 
  -3   5  11        0.24        4.07      0.82 o 
  -2   5  11       74.61       73.10      2.14 o 
  -1   5  11      326.31      294.43      4.54 o 
   0   5  11       47.10       33.83      0.77 o 
   1   5  11        1.43        2.27      0.48 o 
   2   5  11      124.97      119.46      3.50 o 
   3   5  11       37.15       38.73      1.83 o 
  -4   6  11       63.25       60.93      3.00 o 
  -3   6  11       17.62       20.56      1.53 o 
  -2   6  11        9.61        9.23      0.72 o 
  -1   6  11       33.58       29.88      1.06 o 
   0   6  11        1.67        1.80      0.22 o 
   1   6  11       18.64       19.95      0.68 o 
   2   6  11        3.86        3.00      0.64 o 
   3   6  11       21.74       21.75      1.55 o 
  -4   7  11       13.48       12.02      1.73 o 
  -3   7  11       50.90       50.11      2.40 o 
  -2   7  11       27.56       24.88      1.09 o 
  -1   7  11       58.05       52.10      1.76 o 
   0   7  11       18.85       25.49      0.71 o 
   1   7  11        0.05        0.18      0.22 o 
   2   7  11       22.68       21.22      2.60 o 
   3   7  11       13.45       15.24      1.32 o 
  -4   8  11       30.25       31.06      2.12 o 
  -3   8  11      104.87      103.44      3.99 o 
  -2   8  11      142.43      135.56      3.52 o 
  -1   8  11       37.70       34.99      0.96 o 
   0   8  11        4.28        4.96      0.36 o 
   1   8  11        2.73        3.23      0.42 o 
   2   8  11       12.29       13.05      1.11 o 
   3   8  11       11.84       17.02      1.43 o 
  -4   9  11       33.83       37.76      2.30 o 
  -3   9  11      131.34      130.22      5.83 o 
  -2   9  11       40.53       37.48      1.86 o 
  -1   9  11        8.69        5.32      0.40 o 
   0   9  11      120.74      114.70      2.36 o 
   1   9  11        5.35        4.26      0.40 o 
   2   9  11        0.09       -0.24      0.45 o 
   3   9  11      168.85      187.88      5.28 o 
  -3  10  11       47.99       45.46      1.77 o 
  -2  10  11        9.19        9.36      0.89 o 
  -1  10  11      147.98      136.13      2.74 o 
   0  10  11        3.57        3.94      0.33 o 
   1  10  11       26.24       23.59      0.89 o 
   2  10  11       52.66       52.43      2.08 o 
   3  10  11       23.10       28.00      2.37 o 
  -3  11  11        0.07        0.35      0.56 o 
  -2  11  11        4.86        3.55      0.64 o 
  -1  11  11        3.51        4.01      0.37 o 
   0  11  11       37.12       32.16      1.74 o 
   1  11  11       29.40       32.00      1.08 o 
   2  11  11       32.75       38.01      1.70 o 
  -3  12  11       45.10       48.43      2.92 o 
  -2  12  11        0.57        0.08      0.48 o 
  -1  12  11        0.22        0.04      0.30 o 
   0  12  11       54.18       54.16      1.75 o 
   1  12  11       66.85       66.71      2.04 o 
   2  12  11       21.63       25.84      1.88 o 
  -3  13  11        3.84        5.02      1.13 o 
  -2  13  11       12.90       12.69      1.36 o 
  -1  13  11       24.24       24.69      1.00 o 
   0  13  11        0.84        1.75      0.94 o 
   1  13  11        1.61        0.85      0.37 o 
   2  13  11       48.61       49.62      2.56 o 
  -2  14  11        0.00        0.14      0.63 o 
  -1  14  11       35.70       36.73      1.30 o 
   0  14  11       11.12       12.86      0.88 o 
   1  14  11        9.63       11.09      0.82 o 
   2  14  11        5.08        6.23      1.14 o 
  -1  15  11        3.47        2.97      0.52 o 
   0  15  11      111.10      122.93      3.43 o 
   1  15  11        1.22        0.75      0.46 o 
  -1  16  11        0.59        1.00      0.61 o 
   0  16  11       11.36        9.71      0.89 o 
   1  16  11        5.45        4.69      0.77 o 
  -4   0  12        8.68        8.78      1.85 o 
  -3   0  12       42.43       41.06      3.01 o 
  -2   0  12      235.18      237.19      7.86 o 
  -1   0  12      214.74      211.76      7.91 o 
   0   0  12       45.63       46.06      1.38 o 
   1   0  12      116.28      111.52      3.88 o 
   2   0  12      188.65      182.20      6.03 o 
   3   0  12        6.86       11.85      2.03 o 
  -4   1  12       32.81       30.16      2.05 o 
  -3   1  12       35.03       34.19      2.27 o 
  -2   1  12      104.55      109.26      2.42 o 
  -1   1  12     1017.68      971.88     15.68 o 
   0   1  12      368.51      369.19      5.70 o 
   1   1  12       35.13       32.61      1.47 o 
   2   1  12       47.54       45.58      1.60 o 
   3   1  12        0.03        2.03      0.67 o 
  -4   2  12        0.52        0.47      0.75 o 
  -3   2  12       50.56       53.91      2.97 o 
  -2   2  12       29.86       31.92      1.00 o 
  -1   2  12      159.10      160.31      2.90 o 
   0   2  12       74.45       82.37      1.64 o 
   1   2  12      172.32      170.44      3.85 o 
   2   2  12       31.42       31.41      1.30 o 
   3   2  12        1.00        0.59      0.58 o 
  -4   3  12        0.73       -0.18      0.74 o 
  -3   3  12        0.00       -0.27      0.55 o 
  -2   3  12        4.49        3.71      0.32 o 
  -1   3  12        4.03        3.12      0.43 o 
   0   3  12      109.21      105.89      2.03 o 
   1   3  12       32.75       30.64      1.15 o 
   2   3  12       21.39       20.05      1.42 o 
   3   3  12       13.33       15.04      1.87 o 
  -4   4  12        0.00       -0.02      0.76 o 
  -3   4  12        0.01        0.95      0.88 o 
  -2   4  12       27.07       24.76      0.73 o 
  -1   4  12       35.78       37.82      0.87 o 
   0   4  12        1.41        1.36      0.21 o 
   1   4  12        4.03        3.71      0.49 o 
   2   4  12       24.69       28.85      1.45 o 
   3   4  12       25.53       28.67      1.60 o 
  -4   5  12       17.58       17.29      3.61 o 
  -3   5  12        2.10        1.37      0.69 o 
  -2   5  12        2.52        2.25      0.45 o 
  -1   5  12      196.02      173.39      2.84 o 
   0   5  12       53.73       48.59      1.01 o 
   1   5  12        7.80        7.20      0.45 o 
   2   5  12        1.39        3.35      0.66 o 
   3   5  12       52.16       58.52      2.39 o 
  -4   6  12        2.05        3.46      1.76 o 
  -3   6  12        2.51        6.15      0.97 o 
  -2   6  12       99.94       88.19      2.50 o 
  -1   6  12       35.31       37.70      0.94 o 
   0   6  12      175.51      180.22      3.16 o 
   1   6  12        6.30        6.87      0.80 o 
   2   6  12       76.49       75.01      2.59 o 
   3   6  12        0.92        0.93      0.61 o 
  -4   7  12       36.42       35.58      2.24 o 
  -3   7  12       30.73       31.52      1.86 o 
  -2   7  12       73.07       67.19      2.05 o 
  -1   7  12      251.26      218.01      3.81 o 
   0   7  12      115.89       98.61      1.90 o 
   1   7  12       17.48       18.90      0.70 o 
   2   7  12        0.87        0.66      0.50 o 
   3   7  12        0.20        0.48      0.59 o 
  -3   8  12       12.72       10.40      1.22 o 
  -2   8  12        2.25        1.34      0.43 o 
  -1   8  12       17.53       16.44      0.75 o 
   0   8  12        4.06        3.63      0.68 o 
   1   8  12        5.36        5.17      0.48 o 
   2   8  12        0.73        0.88      0.74 o 
   3   8  12        1.31        1.63      1.12 o 
  -3   9  12        0.25        2.52      0.62 o 
  -2   9  12        0.12        0.13      0.50 o 
  -1   9  12       10.56        9.84      0.54 o 
   0   9  12        4.05        3.41      0.31 o 
   1   9  12        0.01        0.04      0.27 o 
   2   9  12      142.74      146.66      4.25 o 
   3   9  12       57.44       55.19      4.65 o 
  -3  10  12       73.66       69.59      2.33 o 
  -2  10  12        2.09        0.96      0.50 o 
  -1  10  12        1.90        0.89      0.27 o 
   0  10  12        1.09        0.61      0.34 o 
   1  10  12       14.52       13.07      0.98 o 
   2  10  12        3.13        3.18      0.76 o 
  -3  11  12        0.96        6.94      0.93 o 
  -2  11  12       28.23       26.36      1.40 o 
  -1  11  12       10.11        9.37      0.65 o 
   0  11  12        6.80        7.27      0.73 o 
   1  11  12        2.58        2.52      0.42 o 
   2  11  12       71.12       79.13      2.72 o 
  -3  12  12       10.03       10.34      1.46 o 
  -2  12  12        1.96        0.58      0.50 o 
  -1  12  12        3.58        2.76      0.44 o 
   0  12  12        5.91        3.99      0.54 o 
   1  12  12       56.61       58.93      2.36 o 
   2  12  12       98.81       99.15      3.97 o 
  -2  13  12        0.44        0.72      0.53 o 
  -1  13  12       18.81       19.32      0.90 o 
   0  13  12      102.49      119.76      3.15 o 
   1  13  12        0.16        0.11      0.36 o 
   2  13  12        0.18        0.16      1.03 o 
  -1  14  12       30.48       29.84      1.89 o 
   0  14  12        0.17       -0.40      0.40 o 
   1  14  12        2.89        2.36      0.52 o 
  -1  15  12       32.21       31.41      1.98 o 
   0  15  12        0.77        0.78      0.47 o 
   1  15  12        9.87       11.07      2.28 o 
  -4   1  13       12.40       12.47      1.76 o 
  -3   1  13        5.82        8.16      1.09 o 
  -2   1  13       26.71       24.42      1.10 o 
  -1   1  13        0.84        1.12      0.26 o 
   0   1  13       29.76       30.67      0.76 o 
   1   1  13       41.06       41.17      1.42 o 
   2   1  13       51.28       55.13      1.85 o 
   3   1  13        3.87        3.73      0.78 o 
  -4   2  13        2.45        2.73      1.33 o 
  -3   2  13       42.02       37.44      2.02 o 
  -2   2  13       87.63       81.42      1.95 o 
  -1   2  13       12.95       14.72      0.69 o 
   0   2  13       24.12       25.52      0.68 o 
   1   2  13        8.04       10.53      1.95 o 
   2   2  13       52.84       55.01      1.86 o 
   3   2  13       69.63       70.63      2.69 o 
  -4   3  13        4.66        7.00      1.47 o 
  -3   3  13       26.48       28.96      1.73 o 
  -2   3  13       64.82       63.74      1.38 o 
  -1   3  13       37.97       38.48      0.89 o 
   0   3  13        0.30        0.66      0.21 o 
   1   3  13        1.09        0.75      0.37 o 
   2   3  13       85.56       95.66      3.08 o 
   3   3  13        8.48       10.31      2.16 o 
  -4   4  13        0.97        1.08      0.83 o 
  -3   4  13        3.41        4.57      0.89 o 
  -2   4  13       29.22       25.92      0.78 o 
  -1   4  13       38.15       35.10      0.85 o 
   0   4  13        9.98       11.06      0.44 o 
   1   4  13       99.34      105.43      3.13 o 
   2   4  13       79.53       87.05      2.90 o 
   3   4  13        0.09        0.29      1.18 o 
  -4   5  13        0.56        1.70      0.86 o 
  -3   5  13        3.83        6.85      1.00 o 
  -2   5  13       47.05       45.87      1.12 o 
  -1   5  13       50.44       46.83      1.11 o 
   0   5  13       23.79       23.73      0.65 o 
   1   5  13       13.42       15.83      1.15 o 
   2   5  13       27.14       29.83      1.54 o 
   3   5  13       18.21       20.51      2.92 o 
  -3   6  13       13.12       14.00      1.39 o 
  -2   6  13        1.95        1.75      0.36 o 
  -1   6  13        9.92        6.49      0.42 o 
   0   6  13        3.18        2.79      0.29 o 
   1   6  13       13.23       11.50      0.84 o 
   2   6  13        8.61        9.05      1.02 o 
   3   6  13        9.77       11.53      2.35 o 
  -3   7  13        1.04        1.53      0.75 o 
  -2   7  13        5.16        3.98      0.44 o 
  -1   7  13       21.65       20.28      0.67 o 
   0   7  13        9.37       10.09      0.83 o 
   1   7  13       12.80       11.62      0.85 o 
   2   7  13        2.07        1.13      0.60 o 
   3   7  13        0.00       -0.20      1.13 o 
  -3   8  13       50.63       45.66      1.89 o 
  -2   8  13        1.30        1.44      0.57 o 
  -1   8  13       34.69       33.15      0.98 o 
   0   8  13       95.12      100.68      2.14 o 
   1   8  13       42.66       36.77      1.99 o 
   2   8  13       33.40       35.37      1.76 o 
  -3   9  13       12.30       22.52      1.23 o 
  -2   9  13       24.38       21.25      1.25 o 
  -1   9  13       23.81       26.19      0.85 o 
   0   9  13        0.00        0.97      0.35 o 
   1   9  13        5.26        5.84      1.10 o 
   2   9  13       35.15       46.12      2.67 o 
  -3  10  13        1.86        2.42      0.63 o 
  -2  10  13        4.32        3.31      0.67 o 
  -1  10  13        1.46        1.00      0.30 o 
   0  10  13        2.69        2.08      0.61 o 
   1  10  13      324.50      320.04      9.49 o 
   2  10  13      358.28      363.11     11.20 o 
  -2  11  13        2.36        1.56      0.56 o 
  -1  11  13       25.73       27.99      1.08 o 
   0  11  13        5.12        4.72      0.58 o 
   1  11  13        6.75        9.63      0.97 o 
   2  11  13      136.08      156.17      4.46 o 
  -2  12  13       14.86       13.54      1.12 o 
  -1  12  13       95.35       95.97      2.53 o 
   0  12  13       14.29       15.50      0.93 o 
   1  12  13        7.16        8.28      0.94 o 
  -2  13  13        4.31        3.86      1.28 o 
  -1  13  13        9.06        8.76      0.68 o 
   0  13  13        1.66        1.87      0.50 o 
   1  13  13        2.94        2.70      0.71 o 
  -1  14  13       27.54       28.73      1.14 o 
   0  14  13       27.71       28.00      1.26 o 
  -3   0  14      142.45      137.03      7.01 o 
  -2   0  14      103.39      105.66      3.45 o 
  -1   0  14      114.21      110.32      2.76 o 
   0   0  14        2.90        3.87      0.45 o 
   1   0  14       75.53       80.10      4.87 o 
   2   0  14       61.75       61.96      2.92 o 
  -3   1  14       34.54       30.98      1.83 o 
  -2   1  14      184.96      178.11      4.37 o 
  -1   1  14       57.01       55.07      1.27 o 
   0   1  14       20.12       21.34      0.77 o 
   1   1  14        3.58        3.02      0.53 o 
   2   1  14       11.82       11.54      0.96 o 
   3   1  14        0.02       -0.51      1.16 o 
  -3   2  14        3.31        2.61      0.76 o 
  -2   2  14       17.74       17.61      0.81 o 
  -1   2  14       48.94       52.87      1.58 o 
   0   2  14       19.55       20.72      0.63 o 
   1   2  14      138.06      143.03      3.50 o 
   2   2  14        0.05       -0.13      0.48 o 
   3   2  14       34.74       36.88      3.56 o 
  -3   3  14       27.56       27.68      1.75 o 
  -2   3  14       80.09       78.93      2.26 o 
  -1   3  14      105.35       94.55      1.75 o 
   0   3  14        0.02        0.14      0.20 o 
   1   3  14       69.90       70.16      2.07 o 
   2   3  14        0.00        0.28      0.54 o 
   3   3  14       34.42       37.95      3.61 o 
  -3   4  14        0.49        1.48      0.73 o 
  -2   4  14       22.49       20.88      0.72 o 
  -1   4  14        0.68        0.68      0.24 o 
   0   4  14       23.10       23.90      0.63 o 
   1   4  14      224.34      237.29      6.05 o 
   2   4  14       50.54       53.42      2.19 o 
  -3   5  14        0.01        3.82      0.89 o 
  -2   5  14      115.02      108.17      2.13 o 
  -1   5  14       67.49       63.10      1.40 o 
   0   5  14       15.72       19.22      0.60 o 
   1   5  14        0.02       -0.05      0.39 o 
   2   5  14       33.82       38.73      1.84 o 
  -3   6  14        3.92        2.84      1.35 o 
  -2   6  14       45.77       41.97      1.63 o 
  -1   6  14       13.98       13.43      0.57 o 
   0   6  14       64.62       69.21      1.59 o 
   1   6  14        3.63        4.86      0.63 o 
   2   6  14        0.00       -0.08      0.57 o 
  -3   7  14       15.59       14.62      1.08 o 
  -2   7  14        4.33        3.69      0.46 o 
  -1   7  14        2.02        3.16      0.38 o 
   0   7  14        8.59        7.75      0.57 o 
   1   7  14        1.73        1.39      0.48 o 
   2   7  14        0.08        0.47      0.61 o 
  -3   8  14        8.24        7.94      0.86 o 
  -2   8  14        0.99        1.41      0.37 o 
  -1   8  14       48.72       42.95      1.17 o 
   0   8  14       27.58       29.32      1.17 o 
   1   8  14       13.83       18.80      1.77 o 
   2   8  14       29.47       31.98      1.72 o 
  -3   9  14        8.68       12.30      1.00 o 
  -2   9  14       45.84       43.52      1.48 o 
  -1   9  14       42.83       41.09      1.14 o 
   0   9  14        1.92        0.95      0.39 o 
   1   9  14       15.84       16.18      1.23 o 
   2   9  14        2.21        1.95      1.47 o 
  -2  10  14       28.38       29.04      1.87 o 
  -1  10  14       53.03       51.82      1.59 o 
   0  10  14        1.79        1.45      0.46 o 
   1  10  14        1.61        1.34      0.77 o 
   2  10  14       25.68       30.55      2.71 o 
  -2  11  14        3.43        3.66      0.73 o 
  -1  11  14        2.66        3.01      0.48 o 
   0  11  14       87.85       95.65      2.67 o 
   1  11  14       20.12       18.77      1.35 o 
  -2  12  14       35.60       32.06      2.76 o 
  -1  12  14        2.27        2.44      0.45 o 
   0  12  14       37.98       39.31      1.49 o 
   1  12  14      235.00      246.58     12.53 o 
  -1  13  14       16.41       14.35      1.05 o 
   0  13  14       19.42       19.04      2.65 o 
  -3   1  15        8.31       10.23      1.23 o 
  -2   1  15       71.51       70.86      1.82 o 
  -1   1  15        9.99       10.54      0.51 o 
   0   1  15       54.84       64.44      1.34 o 
   1   1  15        0.61        0.59      0.43 o 
   2   1  15       52.81       54.75      1.97 o 
  -3   2  15       55.64       51.13      2.50 o 
  -2   2  15       76.97       76.26      2.38 o 
  -1   2  15        9.05        9.23      0.60 o 
   0   2  15       27.37       30.73      0.81 o 
   1   2  15      134.50      135.56      3.43 o 
   2   2  15       22.02       21.14      1.54 o 
  -3   3  15        0.99        2.71      0.87 o 
  -2   3  15        7.68        7.05      0.66 o 
  -1   3  15        0.77        0.97      0.26 o 
   0   3  15      121.86      129.63      2.14 o 
   1   3  15        1.22        0.38      0.50 o 
   2   3  15        4.28        3.97      0.80 o 
  -3   4  15        2.18        1.40      0.75 o 
  -2   4  15        0.49        0.50      0.35 o 
  -1   4  15        0.39        0.39      0.25 o 
   0   4  15       94.58      110.01      1.99 o 
   1   4  15       63.85       70.26      2.50 o 
   2   4  15        2.66        2.26      1.24 o 
  -3   5  15       35.52       35.19      1.53 o 
  -2   5  15        3.35        3.32      0.46 o 
  -1   5  15        0.10       -0.22      0.22 o 
   0   5  15       81.34       93.92      1.77 o 
   1   5  15       11.71       12.16      0.94 o 
   2   5  15        3.59        3.27      1.01 o 
  -3   6  15        0.10        0.50      0.52 o 
  -2   6  15        0.30        0.33      0.43 o 
  -1   6  15        6.20        6.51      0.45 o 
   0   6  15        2.90        3.27      0.45 o 
   1   6  15        1.62        1.48      0.53 o 
   2   6  15       11.99       13.50      2.43 o 
  -3   7  15        7.74        8.08      0.86 o 
  -2   7  15       14.87       13.43      0.76 o 
  -1   7  15       13.78       14.29      0.75 o 
   0   7  15        7.82        6.24      0.65 o 
   1   7  15        0.00       -0.43      0.50 o 
   2   7  15        0.11        0.59      1.30 o 
  -2   8  15       21.22       19.96      0.98 o 
  -1   8  15       48.68       47.17      1.27 o 
   0   8  15       20.37       21.11      1.01 o 
   1   8  15       92.25       92.25      2.99 o 
  -2   9  15       75.05       74.51      2.16 o 
  -1   9  15        8.29        7.77      0.53 o 
   0   9  15       11.12       10.23      0.88 o 
   1   9  15        3.44        5.95      1.08 o 
  -2  10  15       29.77       28.74      1.55 o 
  -1  10  15        0.01       -0.07      0.34 o 
   0  10  15      220.54      242.63      5.69 o 
   1  10  15      453.36      489.77     13.99 o 
  -1  11  15        1.36        1.73      0.44 o 
   0  11  15        4.45        3.08      0.58 o 
   0  12  15       10.65       12.78      2.31 o 
  -3   0  16       97.66       91.42      5.31 o 
  -2   0  16       10.33        9.71      0.99 o 
  -1   0  16       83.14       79.74      1.97 o 
   0   0  16       48.40       50.30      1.62 o 
   1   0  16        5.90        4.61      0.92 o 
   2   0  16        6.39        9.22      1.99 o 
  -3   1  16        3.15        2.15      1.74 o 
  -2   1  16       13.09       10.47      0.70 o 
  -1   1  16        0.07       -0.21      0.21 o 
   0   1  16        2.67        2.24      0.30 o 
   1   1  16       17.81       16.09      1.10 o 
   2   1  16        0.85        1.08      1.17 o 
  -3   2  16       25.05       24.37      1.72 o 
  -2   2  16        2.92        2.78      0.45 o 
  -1   2  16        0.24        0.38      0.26 o 
   0   2  16        0.30        0.56      0.24 o 
   1   2  16        0.15        0.05      0.44 o 
   2   2  16        0.00       -0.38      1.01 o 
  -3   3  16      103.47       96.37      3.94 o 
  -2   3  16        7.38        6.70      0.70 o 
  -1   3  16        8.14        7.12      0.49 o 
   0   3  16        9.15        7.63      0.42 o 
   1   3  16       24.59       26.14      1.47 o 
   2   3  16       32.59       34.13      3.33 o 
  -2   4  16       13.31       13.35      0.77 o 
  -1   4  16        1.00        1.03      0.31 o 
   0   4  16       52.77       59.50      1.39 o 
   1   4  16       18.16       20.70      1.23 o 
  -2   5  16       20.00       16.13      0.82 o 
  -1   5  16       54.04       54.88      1.31 o 
   0   5  16       14.36       16.26      0.83 o 
   1   5  16       13.09       11.95      0.97 o 
  -2   6  16       10.14        8.92      0.65 o 
  -1   6  16        3.36        3.14      0.40 o 
   0   6  16        8.75        9.85      0.75 o 
   1   6  16        0.96        1.05      0.63 o 
  -2   7  16        1.38        0.86      0.42 o 
  -1   7  16        6.40        6.64      0.52 o 
   0   7  16        4.12        3.33      0.48 o 
   1   7  16        6.72        6.21      1.13 o 
  -2   8  16        7.74        6.17      0.84 o 
  -1   8  16       17.00       17.37      0.74 o 
   0   8  16       73.02       88.30      2.52 o 
   1   8  16        7.41        8.72      1.26 o 
  -1   9  16        2.23        2.56      0.47 o 
   0   9  16       32.64       38.98      2.49 o 
  -1  10  16        0.47       -0.87      0.98 o 
   0  10  16       57.12       60.74      4.56 o 
  -2   1  17        0.22        0.29      0.36 o 
  -1   1  17        0.41        0.05      0.25 o 
   0   1  17       26.23       31.58      1.04 o 
   1   1  17        7.92        8.19      1.23 o 
  -2   2  17       11.47       10.11      0.70 o 
  -1   2  17       61.15       62.99      1.37 o 
   0   2  17       22.52       23.29      0.84 o 
   1   2  17        0.55        0.07      0.96 o 
  -2   3  17       20.43       19.70      1.22 o 
  -1   3  17       39.63       38.94      1.07 o 
   0   3  17       54.11       59.95      1.43 o 
   1   3  17        1.15        0.75      1.08 o 
  -2   4  17        2.48        1.49      0.52 o 
  -1   4  17       17.14       17.20      0.70 o 
   0   4  17       56.77       70.18      1.87 o 
   1   4  17        5.11        5.47      1.08 o 
  -2   5  17       18.14       14.86      1.01 o 
  -1   5  17        4.72        4.37      0.43 o 
   0   5  17        0.00        0.60      0.41 o 
   1   5  17        5.75        6.92      1.21 o 
  -1   6  17        1.48        1.59      0.36 o 
   0   6  17        2.53        2.50      0.80 o 
  -1   7  17       34.64       37.35      1.94 o 
   0   7  17        0.15        0.58      0.54 o 
  -1   0  18       35.02       35.96      2.92 o 
   0   0  18       14.65       13.62      2.10 o 
  -1   1  18        3.14        2.61      0.59 o 
   0   1  18       14.58       12.07      1.36 o 
  -1   2  18       26.38       27.41      1.35 o 
   0   2  18        2.21        0.63      0.71 o 
  -1   3  18       14.73       14.90      1.45 o 
   0   3  18       12.26       12.40      2.12 o 
                                                 
